# Supplementary material for: Superoxide Dismutase 1 Protects Hepatocytes from Type I Interferon-Driven Oxidative Damage
Source: Immunity. Author manuscript; Available in PMC 2015 Dec 4. (PMC4658338; doi:10.1016/j.immuni.2015.10.013)
Supplement: Table S1 — (related to Figures 1 and 5): RNAseq data from liver tissue of LCMV-infected Sod1−/− and WT mice. Transcriptional analysis of liver tissue of Sod1−/− and WT mice 0, 16 or 42 hours after infection with LCMV (n = 3 mice per group). [file NIHMS66224-supplement-Table_S1.xlsx]

## Sheet: WT_infected vs. WT_uninfected
Supplemental Table S1: RNAseq data of total RNA from liver tissue of LCMV-infected Sod1-/- and WT mice.
WT_infected vs. WT_uninfected
test_id	GeneSymbol	GeneName	WT_LCMV_16h.vs.WT_p_value	WT_LCMV_42h.vs.WT_p_value	WT_LCMV_16h.vs.WT_zscore	WT_LCMV_42h.vs.WT_zscore	WT_LCMV_16h.vs.WT_log2.fold_change	WT_LCMV_42h.vs.WT_log2.fold_change
NM_001001178	Ccdc148	coiled-coil domain containing 148	0.648412	0.00962995	-0.534913	2.58458	-0.276016	1.33365
NM_001001180	Zfp941	zinc finger protein 941	0.0261416	0.628283	2.33019	-0.484547	1.20238	-0.250027
NM_001001183	Tmem204	transmembrane protein 204	0.00282754	0.158872	-4.29849	-1.4357	-2.21803	-0.740823
NM_001001185	BC048507	cDNA sequence BC048507	0.3224	0.0222416	1.17981	2.28214	0.608782	1.17759
NM_001001186	Zfp456	zinc finger protein 456	0.00119006	0.35007	3.35772	0.909991	1.73259	0.469557
NM_001001309	Itga8	integrin alpha 8	0.000249732	3.08358e-05	-3.52268	-3.55142	-1.81771	-1.83254
NM_001001335	Plekha8	pleckstrin homology domain containing, family A (phosphoinositide binding specific) member 8	0.274249	0.0361298	-20.7592	-6.39837	-10.7118	-3.30157
NM_001001446	Cyp2c44	cytochrome P450, family 2, subfamily c, polypeptide 44	0.136451	0.00967747	-1.54828	-2.20906	-0.798914	-1.13988
NM_001001491	Tpm4	tropomyosin 4	0.000410653	0.225319	2.72654	0.756503	1.4069	0.390357
NM_001001738	Itprip	inositol 1,4,5-triphosphate receptor interacting protein	2.11882e-07	8.74292e-05	5.45027	3.86043	2.81235	1.99199
NM_001001798	Atp11c	ATPase, class VI, type 11C	0.0129409	0.960255	-3.87927	-0.0734199	-2.00171	-0.0378848
NM_001001806	Zfp36l2	zinc finger protein 36, C3H type-like 2	0.000314744	0.0741687	-2.80005	-1.13448	-1.44483	-0.585394
NM_001001982	A430105I19Rik	RIKEN cDNA A430105I19 gene	0.144222	0.0024232	1.36953	2.49933	0.706682	1.28966
NM_001002267	Tmem158	transmembrane protein 158	0.000367618	0.823793	4.22031	-0.29466	2.17769	-0.152045
NM_001002895	AI413582	expressed sequence AI413582	0.0118492	0.00796904	2.53726	2.44218	1.30923	1.26017
NM_001002898	Sirpb1a	signal-regulatory protein beta 1A	0.0260536	1.88288e-05	5.06324	8.92441	2.61264	4.60501
NM_001002929	Nup85	nucleoporin 85	0.0438147	0.927903	-1.69535	0.0625692	-0.874803	0.0322858
NM_001003911	Adamts7	a disintegrin-like and metallopeptidase (reprolysin type) with thrombospondin type 1 motif, 7	1.29225e-07	0.184161	-5.87651	-1.1052	-3.03229	-0.570286
NM_001003917	Atg9a	autophagy related 9A	0.0117993	0.71474	-1.8887	-0.230964	-0.974573	-0.119178
NM_001004140	Ckap2	cytoskeleton associated protein 2	0.0333453	0.205048	2.25815	-1.30467	1.16521	-0.673211
NM_001004144	Git1	G protein-coupled receptor kinase-interactor 1	0.00158667	0.0328302	2.46348	1.46296	1.27116	0.754892
NM_001004148	Slc13a5	solute carrier family 13 (sodium-dependent citrate transporter), member 5	0.000461873	2.56849e-06	3.33987	4.00266	1.72338	2.06538
NM_001004174	AA467197	expressed sequence AA467197	0.00122963	0.305644	10.3762	3.66987	5.35414	1.89366
NM_001004176	Maml3	mastermind like 3 (Drosophila)	0.00163717	0.932882	-4.79155	0.0819877	-2.47245	0.0423058
NM_001004180	Fam222a	family with sequence similarity 222, member A	0.537435	0.0181123	0.641056	2.13412	0.330786	1.10121
NM_001004185	Whamm	WAS protein homolog associated with actin, golgi membranes and microtubules	0.00417176	0.00225889	2.38092	1.99811	1.22856	1.03103
NM_001004362	2610008E11Rik	RIKEN cDNA 2610008E11 gene	0.000542347	0.83475	-2.99902	0.144134	-1.5475	0.0743733
NM_001004721	Pigu	phosphatidylinositol glycan anchor biosynthesis, class U	0.945303	0.0209142	-0.0556401	1.55361	-0.0287104	0.801667
NM_001004762	Pla2g4c	phospholipase A2, group IVC (cytosolic, calcium-independent)	6.07692e-05	0.00918858	6.6572	4.12807	3.43513	2.13009
NM_001005342	Ypel4	yippee-like 4 (Drosophila)	0.000419831	0.0251303	6.54732	4.19066	3.37843	2.16239
NM_001005370	Spin2	spindlin family, member 2	0.000780096	0.922391	4.19442	0.129819	2.16433	0.066987
NM_001005421	Amica1	adhesion molecule, interacts with CXADR antigen 1	0.00185383	0.00475144	3.65658	3.02873	1.8868	1.56283
NM_001005423	Mreg	melanoregulin	5.28563e-07	0.916705	-3.94497	-0.064985	-2.03561	-0.0335324
NM_001005508	Arhgap30	Rho GTPase activating protein 30	0.0236007	0.0287163	1.96722	1.69726	1.01509	0.875788
NM_001005510	Syne2	spectrin repeat containing, nuclear envelope 2	0.0250001	0.0227865	-1.68069	-1.44803	-0.867237	-0.747184
NM_001005605	Aebp2	AE binding protein 2	0.0191743	0.0558558	2.42484	1.7228	1.25122	0.888969
NM_001005788	Zfp69	zinc finger protein 69	0.0470736	0.970449	-2.79712	0.0373716	-1.44332	0.0192838
NM_001005858	I830012O16Rik	RIKEN cDNA I830012O16 gene	1.36013e-06	3.99237e-05	8.12359	4.94826	4.19179	2.55331
NM_001005863	Mtus1	mitochondrial tumor suppressor 1	0.00449052	0.802725	-3.62028	-0.241311	-1.86807	-0.124517
NM_001007570	Slc25a42	solute carrier family 25, member 42	1.25255e-06	0.183906	-3.7903	-0.888367	-1.9558	-0.458399
NM_001007578	Armcx6	armadillo repeat containing, X-linked 6	7.51568e-06	0.253449	5.43362	1.38025	2.80376	0.712214
NM_001008231	Daam2	dishevelled associated activator of morphogenesis 2	0.000458466	0.506464	-3.89183	-0.599	-2.00819	-0.309085
NM_001008232	Asap3	ArfGAP with SH3 domain, ankyrin repeat and PH domain 3	3.38054e-11	8.85193e-07	5.85037	3.38522	3.0188	1.74678
NM_001008233	Plekhn1	pleckstrin homology domain containing, family N member 1	0.161517	0.00698418	1.79747	2.85904	0.927497	1.47527
NM_001008421	Nol10	nucleolar protein 10	0.0106738	0.696045	2.28588	0.3301	1.17952	0.170332
NM_001008422	Scaf1	SR-related CTD-associated factor 1	0.175456	0.0130855	1.0133	1.54135	0.522863	0.795341
NM_001008533	Adora1	adenosine A1 receptor	0.00528242	0.00740857	-7.51594	2.94212	-3.87824	1.51814
NM_001008543	Mxi1	Max interacting protein 1	0.00130938	0.00294578	-4.38555	-6.73598	-2.26295	-3.47578
NM_001008550	Zfyve26	zinc finger, FYVE domain containing 26	0.0300004	0.354263	1.66325	0.56974	0.858241	0.293987
NM_001008700	Il4ra	interleukin 4 receptor, alpha	0.0406138	0.0104371	1.54241	1.56785	0.795885	0.809013
NM_001009927	Smcr7	Smith-Magenis syndrome chromosome region, candidate 7 homolog (human)	0.026099	0.627621	-1.72545	-0.308127	-0.890338	-0.158994
NM_001009940	Il19	interleukin 19	0.00975641	0.978607	7.99294	-0.115059	4.12437	-0.0593705
NM_001010834	Slc10a5	solute carrier family 10 (sodium/bile acid cotransporter family), member 5	5.81635e-11	0.00129912	-5.43271	-2.10842	-2.80329	-1.08795
NM_001011873	Xkr9	X Kell blood group precursor related family member 9 homolog	0.00938206	0.123087	1.93443	0.944898	0.998169	0.487569
NM_001012236	Trex1	three prime repair exonuclease 1	4.01013e-13	2.07709e-06	8.17784	4.54793	4.21978	2.34674
NM_001012306	Hsd3b3	hydroxy-delta-5-steroid dehydrogenase, 3 beta- and steroid delta-isomerase 3	9.32365e-05	0.406235	-3.46941	0.80542	-1.79022	0.415598
NM_001012309	Ccdc55	coiled-coil domain containing 55	0.00527487	0.0599872	2.14521	1.26093	1.10693	0.650644
NM_001012310	Slc25a47	solute carrier family 25, member 47	0.527662	0.0260703	-0.782156	-2.19057	-0.403594	-1.13034
NM_001012323	Mup20	major urinary protein 20	0.847234	0.0422217	0.363202	-2.92092	0.187413	-1.5072
NM_001012363	Slc2a9	solute carrier family 2 (facilitated glucose transporter), member 9	0.00920968	0.528429	-2.68515	0.504492	-1.38554	0.260319
NM_001012401	Hspb6	heat shock protein, alpha-crystallin-related, B6	0.769122	0.0104513	0.23877	-1.82414	0.123206	-0.941258
NM_001013022	Odf3b	outer dense fiber of sperm tails 3B	0.000132717	0.308651	-4.25933	-0.82871	-2.19782	-0.427616
NM_001013028	AI597468	expressed sequence AI597468	0.00865786	0.975147	2.05984	-0.0216966	1.06288	-0.0111955
NM_001013365	Osm	oncostatin M	0.0221393	0.139828	5.2907	3.44601	2.73001	1.77815
NM_001013368	E2f8	E2F transcription factor 8	0.0312135	0.245558	1.74559	-0.897222	0.90073	-0.462968
NM_001013370	Sesn1	sestrin 1	0.0109986	0.122572	-2.74546	-1.5586	-1.41666	-0.80424
NM_001013371	Dtx3l	deltex 3-like (Drosophila)	0.0244886	0.0260751	4.75793	2.90511	2.4551	1.49904
NM_001013376	Rpp38	ribonuclease P/MRP 38 subunit	0.00864511	0.0347951	2.44569	1.80252	1.26198	0.930102
NM_001013377	Arhgef39	Rho guanine nucleotide exchange factor (GEF) 39	0.0100774	0.0124407	-5.28029	-3.3059	-2.72464	-1.70585
NM_001013381	Rsad1	radical S-adenosyl methionine domain containing 1	0.0316075	0.558626	-1.73949	-0.389913	-0.89758	-0.201196
NM_001013386	Rasl10b	RAS-like, family 10, member B	0.676632	0.0154008	-0.775402	2.96931	-0.400109	1.53217
NM_001013405	Tcaim	T cell activation inhibitor, mitochondrial	0.0440411	0.457284	-1.52976	0.465002	-0.789357	0.239942
NM_001013607	Vmo1	vitelline membrane outer layer 1 homolog (chicken)	0.00806999	0.968226	-2.88646	0.0342098	-1.48942	0.0176523
NM_001013616	Trim6	tripartite motif-containing 6	6.39788e-09	2.47769e-06	6.99767	5.40353	3.61081	2.78823
NM_001013769	Rsl1	regulator of sex limited protein 1	0.00872752	0.0643766	2.63104	1.69966	1.35762	0.877029
NM_001013780	Slc25a34	solute carrier family 25, member 34	6.12499e-09	0.129242	-9.38783	1.1455	-4.84414	0.591078
NM_001013785	Akr1c19	aldo-keto reductase family 1, member C19	5.17597e-06	0.0974152	-3.54727	-1.07925	-1.8304	-0.556895
NM_001013814	Amt	aminomethyltransferase	0.00086261	0.868821	-2.70584	-0.105544	-1.39622	-0.0544608
NM_001013817	Sp140	Sp140 nuclear body protein	8.96998e-07	0.00355756	6.3399	3.52749	3.2714	1.82019
NM_001013820	Slc22a28	solute carrier family 22, member 28	0.0501367	9.63752e-07	-2.25356	-5.77649	-1.16284	-2.98068
NM_001013829	Shf	Src homology 2 domain containing F	0.000622883	0.0264578	-3.18731	-1.75035	-1.64466	-0.903186
NM_001014288	Ptprd	protein tyrosine phosphatase, receptor type, D	0.00284861	0.143333	-2.86642	-1.20094	-1.47908	-0.619685
NM_001014390	Dyrk2	dual-specificity tyrosine-(Y)-phosphorylation regulated kinase 2	0.0177414	0.0245859	-1.92866	-1.57962	-0.99519	-0.815086
NM_001014981	Wdr7	WD repeat domain 7	0.00449347	0.49072	-2.21365	-0.437518	-1.14225	-0.22576
NM_001014996	Cenpj	centromere protein J	0.00249213	0.0350654	2.64251	1.68839	1.36354	0.871212
NM_001017429	Cox17	cytochrome c oxidase assembly protein 17	0.0166413	0.477168	1.77385	0.439272	0.91531	0.226665
NM_001017968	Zdhhc18	zinc finger, DHHC domain containing 18	8.29649e-06	0.1731	3.52568	0.845846	1.81926	0.436458
NM_001024139	Adamts15	a disintegrin-like and metallopeptidase (reprolysin type) with thrombospondin type 1 motif, 15	0.013042	0.503541	-4.73903	-0.691292	-2.44535	-0.356708
NM_001024230	Gm5431	predicted gene 5431	1.73552e-11	1.89437e-10	7.5898	6.74077	3.91635	3.47825
NM_001024602	AW555464	expressed sequence AW555464	0.00639878	0.135317	2.12298	0.936311	1.09546	0.483138
NM_001024606	Pdp2	pyruvate dehyrogenase phosphatase catalytic subunit 2	0.0476528	0.0125595	-1.54679	-1.67419	-0.798146	-0.863886
NM_001024619	Tsku	tsukushi	0.116413	5.39336e-06	1.67866	3.76741	0.866194	1.94399
NM_001024626	Zfp873	zinc finger protein 873	0.00893893	0.948941	-2.75503	-0.0556626	-1.4216	-0.028722
NM_001024699	Zbtb45	zinc finger and BTB domain containing 45	0.0127213	0.0447397	2.29912	1.6981	1.18635	0.876225
NM_001024716	Triobp	TRIO and F-actin binding protein	0.000923807	0.489759	2.561	0.46901	1.32148	0.24201
NM_001024719	Cyp2c67	cytochrome P450, family 2, subfamily c, polypeptide 67	0.968527	0.00682948	-0.0347946	2.02581	-0.0179541	1.04532
NM_001024720	Hmcn1	hemicentin 1	0.035251	0.0169833	-2.34707	-2.29986	-1.21109	-1.18673
NM_001024721	BC094916	cDNA sequence BC094916	0.000588212	0.0042745	8.52726	6.92858	4.40008	3.57516
NM_001024728	C330021F23Rik	RIKEN cDNA C330021F23 gene	0.000163217	6.0254e-06	-8.35766	-5.84064	-4.31257	-3.01378
NM_001024854	Timm9	translocase of inner mitochondrial membrane 9	0.0170633	0.376633	-3.16253	-0.772486	-1.63187	-0.398604
NM_001024911	2014-09-10	septin 10	0.0187089	0.577083	1.78344	0.374576	0.920257	0.193282
NM_001024917	N4bp2	NEDD4 binding protein 2	3.0439e-05	0.0801812	-3.86857	-1.31444	-1.99619	-0.678251
NM_001024926	Cyb5d2	cytochrome b5 domain containing 2	0.087826	0.0329739	-1.41739	-1.55375	-0.731375	-0.80174
NM_001024954	Pbx4	pre B cell leukemia homeobox 4	0.137565	0.0147592	-2.54226	-4.42122	-1.31181	-2.28136
NM_001025067	Lrig2	leucine-rich repeats and immunoglobulin-like domains 2	0.0126426	0.268259	1.98656	0.779383	1.02507	0.402163
NM_001025103	Efcab4a	EF-hand calcium binding domain 4A	0.00858874	0.648236	-2.77235	-0.416964	-1.43054	-0.215154
NM_001025246	Trp53i11	transformation related protein 53 inducible protein 11	0.0293879	0.769439	1.81665	0.218877	0.937394	0.112941
NM_001025296	Dffa	DNA fragmentation factor, alpha subunit	0.00656246	0.722114	-2.34889	0.246639	-1.21203	0.127266
NM_001025395	Src	Rous sarcoma oncogene	0.307523	0.000533612	1.03115	3.04175	0.532074	1.56955
NM_001025559	Sox6	SRY-box containing gene 6	8.05698e-05	0.260833	-4.22502	-0.785034	-2.18012	-0.405079
NM_001025576	Ccdc141	coiled-coil domain containing 141	8.86122e-06	0.881464	-3.78249	-0.098113	-1.95177	-0.0506265
NM_001025599	Trim26	tripartite motif-containing 26	2.44346e-05	7.63611e-05	3.54268	2.52761	1.82803	1.30425
NM_001025606	Tmem171	transmembrane protein 171	9.70335e-14	0.167327	8.82553	1.626	4.55399	0.839017
NM_001025610	Ms4a7	membrane-spanning 4-domains, subfamily A, member 7	0.259565	0.000794602	1.7756	4.77642	0.916212	2.46464
NM_001029843	Vrk1	vaccinia related kinase 1	0.780127	0.00716306	0.374663	-11.3781	0.193327	-5.87114
NM_001029844	Vrk1	vaccinia related kinase 1	0.0197999	0.467882	3.94512	1.202	2.03569	0.620236
NM_001029855	Psme2	proteasome (prosome, macropain) 28 subunit, beta	0.000516253	0.0168943	3.84555	2.28683	1.98431	1.18001
NM_001029889	Gm608	predicted gene 608	0.00582433	0.152384	-2.04242	-0.893658	-1.05389	-0.461129
NM_001029936	Specc1	sperm antigen with calponin homology and coiled-coil domains 1	0.00341227	0.587308	2.80883	0.494956	1.44936	0.255398
NM_001029938	Rilp	Rab interacting lysosomal protein	9.17588e-08	0.472808	-4.47049	0.446878	-2.30678	0.23059
NM_001029982	Sec23ip	Sec23 interacting protein	0.0201659	0.984393	1.72528	0.0124658	0.89025	0.00643237
NM_001029985	Kcp	kielin/chordin-like protein	0.0153801	0.209642	-2.40439	-1.05932	-1.24067	-0.546611
NM_001030289	Mmp27	matrix metallopeptidase 27	0.367931	0.00279866	-1.29647	3.06935	-0.668979	1.58379
NM_001033041	Acmsd	amino carboxymuconate semialdehyde decarboxylase	0.0244768	3.64199e-05	-1.82906	2.72202	-0.943799	1.40457
NM_001033122	Cd69	CD69 antigen	2.5935e-10	0.180135	7.22325	1.53044	3.72721	0.78971
NM_001033124	Ntrk1	neurotrophic tyrosine kinase, receptor, type 1	0.15045	0.0275358	-3.14503	-5.69482	-1.62284	-2.93854
NM_001033128	Bbs1	Bardet-Biedl syndrome 1 (human)	0.152958	0.0447747	1.56309	1.96307	0.806557	1.01295
NM_001033136	Fam82a2	family with sequence similarity 82, member A2	0.00148168	0.278743	2.64786	0.683013	1.3663	0.352436
NM_001033141	Ecscr	endothelial cell surface expressed chemotaxis and apoptosis regulator	0.00119865	0.0128115	3.19146	2.27865	1.6468	1.17579
NM_001033150	Plekhm2	pleckstrin homology domain containing, family M (with RUN domain) member 2	0.0287693	0.0124962	1.71335	1.71932	0.884093	0.887174
NM_001033164	2510002D24Rik	RIKEN cDNA 2510002D24 gene	0.00710708	0.36533	-2.28555	-0.629234	-1.17935	-0.324686
NM_001033167	Slc22a23	solute carrier family 22, member 23	0.00372663	0.390859	-2.21695	0.56169	-1.14395	0.289833
NM_001033175	Cln6	ceroid-lipofuscinosis, neuronal 6	0.786921	0.0328737	0.268675	1.81797	0.138637	0.938076
NM_001033178	Tmem181a	transmembrane protein 181A	0.0642032	0.0458753	2.13676	2.1229	1.10257	1.09542
NM_001033189	C77080	expressed sequence C77080	0.0087949	0.851063	-2.70482	-0.149159	-1.39569	-0.0769665
NM_001033192	C78339	expressed sequence C78339	0.0215935	0.727643	-2.02309	-0.256472	-1.04392	-0.13234
NM_001033196	Znfx1	zinc finger, NFX1-type containing 1	1.66648e-07	2.46281e-06	6.80277	4.18105	3.51024	2.15743
NM_001033204	Rpusd3	RNA pseudouridylate synthase domain containing 3	0.0389182	0.8089	-1.79062	-0.173701	-0.923961	-0.0896302
NM_001033207	Nlrc5	NLR family, CARD domain containing 5	1.05278e-07	0.00069844	4.72113	2.14693	2.43611	1.10782
NM_001033210	Pls1	plastin 1 (I-isoform)	0.000605572	0.00539806	-4.69711	2.80861	-2.42372	1.44925
NM_001033225	Pnrc1	proline-rich nuclear receptor coactivator 1	1.67036e-05	0.00830253	4.53512	1.8354	2.34013	0.947069
NM_001033231	Fam195b	family with sequence similarity 195, member B	0.0446077	0.867621	1.51487	-0.1101	0.781675	-0.0568119
NM_001033236	Mettl21d	methyltransferase like 21D	0.567753	0.029049	0.602335	2.02617	0.310806	1.04551
NM_001033242	Cln5	ceroid-lipofuscinosis, neuronal 5	0.0160171	0.534391	1.80826	0.381499	0.933067	0.196854
NM_001033262	2014-03-09	membrane-associated ring finger (C3HC4) 9	0.0335799	0.314616	2.94319	1.39038	1.51869	0.717438
NM_001033263	Agap2	ArfGAP with GTPase domain, ankyrin repeat and PH domain 2	0.228382	0.000652984	1.29554	3.25187	0.668503	1.67797
NM_001033264	Gls2	glutaminase 2 (liver, mitochondrial)	0.0141644	0.451477	-2.89524	-0.755381	-1.49395	-0.389778
NM_001033273	5031439G07Rik	RIKEN cDNA 5031439G07 gene	0.00411219	0.0528366	-2.18334	-1.22963	-1.12661	-0.634492
NM_001033275	Gxylt1	glucoside xylosyltransferase 1	0.0436468	0.0594837	-1.62604	-1.30237	-0.839038	-0.672027
NM_001033286	Slc30a10	solute carrier family 30, member 10	0.0370182	0.0871471	1.72893	1.10668	0.892132	0.571049
NM_001033299	Zfp217	zinc finger protein 217	0.0054506	0.241526	3.84908	1.60289	1.98613	0.827094
NM_001033302	Gm129	predicted gene 129	0.0990625	0.0493261	-2.99766	2.51133	-1.5468	1.29585
NM_001033306	Shb	src homology 2 domain-containing transforming protein B	7.82467e-05	0.00184838	3.06805	1.90342	1.58312	0.982166
NM_001033308	Themis2	thymocyte selection associated family member 2	9.07083e-06	0.000117627	3.94876	3.08826	2.03757	1.59355
NM_001033310	Cox18	cytochrome c oxidase assembly protein 18	1.00922e-06	0.730528	4.41091	-0.336171	2.27604	-0.173465
NM_001033322	Gucy1a2	guanylate cyclase 1, soluble, alpha 2	0.00586614	0.0223493	-3.31979	-2.29685	-1.71302	-1.18518
NM_001033324	Zbtb16	zinc finger and BTB domain containing 16	0.00346829	0.0255402	2.44377	1.69789	1.26099	0.876113
NM_001033329	Arhgef9	CDC42 guanine nucleotide exchange factor (GEF) 9	0.00511981	0.0179533	-2.87009	-2.13057	-1.48097	-1.09938
NM_001033337	Ttc38	tetratricopeptide repeat domain 38	2.27817e-09	0.159159	-4.77171	-0.93638	-2.46221	-0.483174
NM_001033343	Sec31b	Sec31 homolog B (S. cerevisiae)	3.38117e-05	0.0156599	-4.33281	-2.01614	-2.23574	-1.04033
NM_001033352	Klhl21	kelch-like 21 (Drosophila)	0.000354591	0.00136645	-2.76774	-2.07819	-1.42816	-1.07235
NM_001033367	Nlrc4	NLR family, CARD domain containing 4	0.00191679	0.00324173	3.95727	3.50954	2.04196	1.81093
NM_001033375	A230046K03Rik	RIKEN cDNA A230046K03 gene	7.86846e-06	0.88011	3.45966	0.0950989	1.78519	0.0490712
NM_001033379	Dcp1b	DCP1 decapping enzyme homolog B (S. cerevisiae)	0.214001	0.0454467	1.25684	1.81727	0.648532	0.937713
NM_001033394	Tmem88b	transmembrane protein 88B	4.6433e-05	0.0129482	-4.66773	-2.28269	-2.40856	-1.17787
NM_001033405	Treml2	triggering receptor expressed on myeloid cells-like 2	6.55925e-09	7.83794e-07	6.1974	4.97816	3.19787	2.56874
NM_001033431	Nlrp12	NLR family, pyrin domain containing 12	0.000191948	0.691956	-2.96171	-0.257683	-1.52825	-0.132965
NM_001033441	Alg10b	asparagine-linked glycosylation 10B (alpha-1,2-glucosyltransferase)	0.0447054	0.00319755	-1.59222	-2.04771	-0.82159	-1.05662
NM_001033448	Ap5b1	adaptor-related protein complex 5, beta 1 subunit	1.81608e-05	0.254489	3.97479	1.02261	2.051	0.527668
NM_001033450	Mnda	myeloid cell nuclear differentiation antigen	7.41686e-10	3.11153e-07	6.83858	5.42603	3.52872	2.79984
NM_001033453	Pdp1	pyruvate dehyrogenase phosphatase catalytic subunit 1	0.00190018	0.343068	5.20994	1.73911	2.68834	0.897383
NM_001033460	Ccdc164	coiled-coil domain containing 164	0.950825	0.00645346	-0.0683994	2.6633	-0.0352942	1.37427
NM_001033484	Iqgap3	IQ motif containing GTPase activating protein 3	0.153843	0.0126225	-2.05986	-3.66611	-1.06289	-1.89172
NM_001033496	Zfp213	zinc finger protein 213	0.366228	0.00447654	0.788379	2.11802	0.406805	1.0929
NM_001033535	Tnfaip8l3	tumor necrosis factor, alpha-induced protein 8-like 3	0.0143759	0.5555	2.51995	0.571089	1.3003	0.294683
NM_001033540	Gm5113	predicted gene 5113	0.00721929	0.356397	-3.8383	-0.933107	-1.98057	-0.481485
NM_001033606	Acsl3	acyl-CoA synthetase long-chain family member 3	0.0276169	0.0141718	-2.69881	-2.53786	-1.39259	-1.30954
NM_001033630	2310061I04Rik	RIKEN cDNA 2310061I04 gene	0.031252	0.6004	-1.67127	-0.333613	-0.862379	-0.172145
NM_001033632	Ifitm6	interferon induced transmembrane protein 6	0.000952212	0.0110437	3.98642	2.90916	2.057	1.50113
NM_001033633	Slc2a13	solute carrier family 2 (facilitated glucose transporter), member 13	0.0214306	0.267844	-5.07816	-1.3083	-2.62034	-0.675086
NM_001033634	Zyg11b	zyg-ll homolog B (C. elegans)	4.8608e-06	0.00682043	-3.49512	-1.73132	-1.80349	-0.893366
NM_001033668	Dnahc1	dynein, axonemal, heavy chain 1	2.1311e-10	0.000182478	7.33517	4.24086	3.78496	2.18829
NM_001033759	Tmem2	transmembrane protein 2	0.0367708	0.0604937	1.64728	-1.38971	0.849999	-0.717091
NM_001033767	Gm4951	predicted gene 4951	0.0119914	0.171083	2.31445	0.947264	1.19426	0.48879
NM_001033773	Ube2u	ubiquitin-conjugating enzyme E2U (putative)	0.00115327	0.833539	-3.41524	0.178251	-1.76227	0.0919776
NM_001033775	4933422H20Rik	RIKEN cDNA 4933422H20 gene	0.0258905	0.277809	-2.91852	-1.13556	-1.50596	-0.585952
NM_001033780	I830077J02Rik	RIKEN cDNA I830077J02 gene	6.42747e-07	0.012056	6.61023	3.27055	3.41089	1.68761
NM_001033819	9130409I23Rik	RIKEN cDNA 9130409I23 gene	5.3182e-08	0.423078	-4.68591	-0.510806	-2.41794	-0.263577
NM_001034059	Ccdc160	coiled-coil domain containing 160	0.687288	0.0144532	0.884067	3.96204	0.45618	2.04442
NM_001034851	Fam134b	family with sequence similarity 134, member B	0.017742	0.514886	-1.98152	-0.456876	-1.02247	-0.235749
NM_001034859	Gm4841	predicted gene 4841	1.23178e-09	0.382508	8.54801	0.902125	4.41079	0.465498
NM_001034863	Tmem136	transmembrane protein 136	0.0488622	0.00207343	2.16065	2.98793	1.1149	1.54178
NM_001034866	Pnldc1	poly(A)-specific ribonuclease (PARN)-like domain containing 1	0.0105338	0.252469	-7.87517	-1.20601	-4.0636	-0.622306
NM_001034867	Pm20d2	peptidase M20 domain containing 2	0.0406558	0.071085	-1.86026	-1.4515	-0.959898	-0.748977
NM_001034895	Zfr2	zinc finger RNA binding protein 2	0.704313	0.0110158	-0.724701	3.14592	-0.373947	1.6233
NM_001034909	Gm6034	predicted gene 6034	0.0315763	0.0660203	4.17613	3.43152	2.15489	1.77067
NM_001034964	Sorbs1	sorbin and SH3 domain containing 1	0.0654616	0.00792995	-1.59047	-1.90741	-0.820687	-0.984225
NM_001036293	Nrbf2	nuclear receptor binding factor 2	0.000106644	0.186413	3.18187	1.00338	1.64185	0.517747
NM_001036684	Atp2b2	ATPase, Ca++ transporting, plasma membrane 2	0.0142182	0.861817	-2.73786	0.158474	-1.41274	0.0817728
NM_001037665	Zfp1	zinc finger protein 1	0.00859041	0.391842	2.58712	0.81829	1.33496	0.422239
NM_001037711	Cgn	cingulin	0.0150282	0.255179	-1.85678	0.700875	-0.958102	0.361653
NM_001037713	Xaf1	XIAP associated factor 1	2.04281e-14	0	6.95687	6.33895	3.58976	3.27091
NM_001037725	Fam117b	family with sequence similarity 117, member B	0.0203629	0.131816	-2.07212	-1.15956	-1.06922	-0.598334
NM_001037736	Arhgef10	Rho guanine nucleotide exchange factor (GEF) 10	0.0303692	0.378641	-7.52022	-0.827545	-3.88045	-0.427015
NM_001037745	Zfp791	zinc finger protein 791	0.6446	0.0195079	-0.58206	2.34069	-0.300344	1.2078
NM_001037755	Baiap2	brain-specific angiogenesis inhibitor 1-associated protein 2	0.0157479	1	2.48482	0	1.28217	0
NM_001037859	Csf1r	colony stimulating factor 1 receptor	0.00220158	0.0147675	-2.30559	-1.5587	-1.18969	-0.80429
NM_001037863	Atp11c	ATPase, class VI, type 11C	0.000122613	0.0725693	-4.26853	-2.28499	-2.20257	-1.17906
NM_001037913	Ccdc107	coiled-coil domain containing 107	0.107039	0.000961822	-1.20401	-2.12088	-0.621274	-1.09438
NM_001037925	BC147527	cDNA sequence BC147527	3.81624e-07	8.09537e-05	6.7348	5.05622	3.47517	2.60902
NM_001037928	Gm11992	predicted gene 11992	0.281062	0.000157329	-1.32881	-7.66232	-0.68567	-3.95377
NM_001037932	Gm11437	predicted gene 11437	0.0002843	0.0207346	3.4215	2.02366	1.7655	1.04421
NM_001037937	Deptor	DEP domain containing MTOR-interacting protein	1.58381e-10	1.40314e-06	-5.55982	-3.39179	-2.86888	-1.75017
NM_001037997	Fert2	fer (fms/fps related) protein kinase, testis specific 2	0.0016737	0.282491	3.22408	0.946592	1.66363	0.488443
NM_001038602	Marveld2	MARVEL (membrane-associating) domain containing 2	0.0359636	0.541504	2.1266	0.600535	1.09733	0.309877
NM_001038621	Rabgap1l	RAB GTPase activating protein 1-like	8.83995e-05	0.125642	-3.64187	-1.10858	-1.87921	-0.572031
NM_001038637	Gng2	guanine nucleotide binding protein (G protein), gamma 2	0.542014	0.0256808	0.699143	2.249	0.360759	1.16049
NM_001038643	Slco3a1	solute carrier organic anion transporter family, member 3a1	3.19387e-06	0.00661306	5.65572	3.13664	2.91836	1.61851
NM_001038654	Slc16a3	solute carrier family 16 (monocarboxylic acid transporters), member 3	0.0358649	0.664975	3.70336	0.877111	1.91094	0.452591
NM_001038699	Fn3k	fructosamine 3 kinase	0.0029865	0.24506	-8.44394	-1.39201	-4.35709	-0.71828
NM_001039045	Pigc	phosphatidylinositol glycan anchor biosynthesis, class C	0.302577	0.0227698	1.44202	2.77478	0.744083	1.43179
NM_001039073	Ldb3	LIM domain binding 3	0.00213209	4.92666e-05	4.69568	5.87031	2.42298	3.02909
NM_001039080	Rbms2	RNA binding motif, single stranded interacting protein 2	0.0367437	0.267581	7.37577	4.0771	3.80591	2.10379
NM_001039090	Skil	SKI-like	0.0201068	0.0251107	3.37491	2.76933	1.74146	1.42898
NM_001039162	Clip2	CAP-GLY domain containing linker protein 2	0.0289529	0.113463	2.21557	1.45312	1.14324	0.749812
NM_001039194	Aifm2	apoptosis-inducing factor, mitochondrion-associated 2	0.575853	0.000817632	0.447807	2.236	0.231069	1.15378
NM_001039198	Zfhx2	zinc finger homeobox 2	0.000242927	0.0331259	2.84921	1.39898	1.4702	0.721876
NM_001039209	Gm13152	predicted gene 13152	0.0448721	0.0104055	-4.52653	-5.23754	-2.3357	-2.70258
NM_001039220	AI429214	expressed sequence AI429214	0.016361	0.0584503	2.58896	1.87437	1.33591	0.967179
NM_001039231	Zfp951	zinc finger protein 951	0.397696	0.00669112	0.898396	2.47247	0.463574	1.2758
NM_001039354	Lin7a	lin-7 homolog A (C. elegans)	0.000204714	0.421908	-3.52586	-0.783586	-1.81935	-0.404332
NM_001039371	Slc22a15	solute carrier family 22 (organic anion/cation transporter), member 15	0.020399	0.559152	-2.12792	0.443572	-1.09801	0.228884
NM_001039472	Kif21b	kinesin family member 21B	0.0390811	0.285683	-2.12749	-0.957376	-1.09779	-0.494008
NM_001039484	Kcnj10	potassium inwardly-rectifying channel, subfamily J, member 10	0.000346441	0.00548232	-6.24407	-2.87962	-3.22195	-1.48589
NM_001039510	Adora1	adenosine A1 receptor	5.63485e-08	0.0097332	-6.31657	2.02608	-3.25936	1.04546
NM_001039530	Parp14	poly (ADP-ribose) polymerase family, member 14	9.74995e-08	5.21512e-07	5.82874	3.73138	3.00764	1.9254
NM_001039534	Pstk	phosphoseryl-tRNA kinase	0.0394059	0.756367	-1.91212	0.23529	-0.986655	0.12141
NM_001039537	Lif	leukemia inhibitory factor	3.63553e-09	0.00387041	8.6066	5.113	4.44102	2.63832
NM_001039556	Rad54b	RAD54 homolog B (S. cerevisiae)	0.0379367	0.60968	-3.65743	-0.703236	-1.88724	-0.362871
NM_001039562	Ankrd37	ankyrin repeat domain 37	0.0119535	0.000903609	-3.21567	-3.92979	-1.65929	-2.02778
NM_001039581	Abca3	ATP-binding cassette, sub-family A (ABC1), member 3	0.0160223	0.271317	-2.42245	-1.12837	-1.24999	-0.582242
NM_001039646	Gbp10	guanylate-binding protein 10	5.03686e-12	6.66136e-07	7.71174	4.16998	3.97927	2.15172
NM_001039647	Gbp11	guanylate binding protein 11	9.05011e-10	4.5532e-06	6.635	2.92379	3.42367	1.50868
NM_001039676	Slc39a2	solute carrier family 39 (zinc transporter), member 2	0.291156	0.0464723	-1.19379	-2.09951	-0.616	-1.08335
NM_001039701	Il1rn	interleukin 1 receptor antagonist	3.37118e-09	0.0317998	7.95887	2.47741	4.10679	1.27835
NM_001039720	9030619P08Rik	RIKEN cDNA 9030619P08 gene	1.68981e-05	0.66448	-4.7908	-0.391778	-2.47206	-0.202158
NM_001039723	Tmem120b	transmembrane protein 120B	0.00167728	0.580852	-3.72832	-0.507041	-1.92382	-0.261634
NM_001040026	Sco1	SCO cytochrome oxidase deficient homolog 1 (yeast)	0.00926363	0.826125	1.97282	0.147901	1.01798	0.0763171
NM_001040611	Peg10	paternally expressed 10	0.000168488	0.000236216	4.26781	-5.72417	2.2022	-2.95368
NM_001040682	Clmn	calmin	4.06328e-05	0.135362	-5.10539	-1.50393	-2.63439	-0.776033
NM_001040684	Hsd3b7	hydroxy-delta-5-steroid dehydrogenase, 3 beta- and steroid delta-isomerase 7	0.0280388	0.821825	-3.73136	-0.347055	-1.92539	-0.179081
NM_001040695	Uevld	UEV and lactate/malate dehyrogenase domains	0.0183894	0.0648246	-2.25658	-1.53007	-1.1644	-0.78952
NM_001042488	Dlgap4	discs, large homolog-associated protein 4 (Drosophila)	0.0415563	0.469591	2.48924	0.869386	1.28445	0.448605
NM_001042527	Blm	Bloom syndrome, RecQ helicase-like	0.000926614	0.199975	-3.82099	-1.17438	-1.97164	-0.605983
NM_001042591	Arrdc3	arrestin domain containing 3	0.00168722	2.7169e-06	-3.02592	-3.9222	-1.56138	-2.02386
NM_001042592	Arrdc4	arrestin domain containing 4	5.68005e-07	0.977447	4.72446	-0.0191947	2.43783	-0.00990448
NM_001043322	Fmn1	formin 1	8.21913e-06	1.72139e-06	-4.05623	-4.22905	-2.09302	-2.1822
NM_001044308	Cacna1i	calcium channel, voltage-dependent, alpha 1I subunit	0.159045	0.0459671	-3.70004	-6.51529	-1.90923	-3.3619
NM_001044382	Prok1	prokineticin 1	0.0798379	0.0157305	2.47741	3.02098	1.27835	1.55883
NM_001044389	Clpx	caseinolytic peptidase X (E.coli)	0.184718	0.0131255	1.27933	1.93381	0.660138	0.997849
NM_001044698	Zfp2	zinc finger protein 2	0.0879877	0.0414915	-1.70426	-2.268	-0.8794	-1.17029
NM_001044741	Cacnb3	calcium channel, voltage-dependent, beta 3 subunit	0.772629	0.00901513	-7.67261	2.81073	-3.95908	1.45034
NM_001045481	Ifi203	interferon activated gene 203	5.73832e-09	3.2403e-05	5.91533	3.56371	3.05232	1.83888
NM_001045513	Raph1	Ras association (RalGDS/AF-6) and pleckstrin homology domains 1	0.00365306	0.100567	2.62158	1.08855	1.35274	0.561694
NM_001045520	Clint1	clathrin interactor 1	0.82652	0.00521144	-0.164608	1.776	-0.0849378	0.91642
NM_001045526	Scimp	SLP adaptor and CSK interacting membrane protein	1.63181e-06	3.82571e-06	4.93622	4.43008	2.5471	2.28593
NM_001045529	Morc3	microrchidia 3	5.22271e-06	0.128212	3.52675	0.967045	1.81981	0.498997
NM_001045530	Ccnjl	cyclin J-like	0.00199806	0.231569	4.12037	-2.31646	2.12612	-1.1953
NM_001045531	Spata22	spermatogenesis associated 22	0.975035	0.0088347	-0.030454	-2.39462	-0.0157143	-1.23563
NM_001045540	Gm12185	predicted gene 12185	4.24771e-13	0.000406667	8.52677	3.99638	4.39983	2.06214
NM_001048054	Dusp16	dual specificity phosphatase 16	0.0474148	0.416098	2.60799	0.901342	1.34573	0.465094
NM_001048060	Idnk	idnK gluconokinase homolog (E. coli)	0.00768577	0.273503	2.61646	0.885824	1.3501	0.457087
NM_001048142	Bdnf	brain derived neurotrophic factor	0.0430378	0.192304	-3.03764	-1.487	-1.56743	-0.767296
NM_001048177	Jak2	Janus kinase 2	0.000978402	0.915663	3.33328	0.0971074	1.71998	0.0501076
NM_001048204	Zfp455	zinc finger protein 455	0.00230273	0.0172652	3.16317	2.27114	1.6322	1.17191
NM_001048250	2810008M24Rik	RIKEN cDNA 2810008M24 gene	0.0319131	0.215934	1.58703	0.772889	0.818911	0.398812
NM_001077348	Plin5	perilipin 5	0.00438874	0.758649	-4.40403	0.336762	-2.27249	0.17377
NM_001077405	Nrp2	neuropilin 2	0.00247676	0.000399277	-3.92906	-2.99821	-2.0274	-1.54708
NM_001077496	Evi2b	ecotropic viral integration site 2b	0.0331258	0.265733	3.49398	1.71595	1.8029	0.885433
NM_001077508	Tnfrsf9	tumor necrosis factor receptor superfamily, member 9	0.00844985	0.268794	6.32414	3.21074	3.26327	1.65675
NM_001077515	Slc1a2	solute carrier family 1 (glial high affinity glutamate transporter), member 2	5.30716e-06	4.26085e-09	-4.66045	-4.89202	-2.4048	-2.52429
NM_001079686	Syne1	spectrin repeat containing, nuclear envelope 1	0.00316302	0.482782	-3.97142	-0.705862	-2.04926	-0.364226
NM_001079932	Trim72	tripartite motif-containing 72	4.81917e-09	1.44051e-11	7.14011	7.71953	3.68431	3.98329
NM_001080126	Casp8	caspase 8	0.0148065	0.435942	2.54268	0.685203	1.31203	0.353566
NM_001080708	Fam65c	family with sequence similarity 65, member C	0.0117073	0.858596	2.66272	-0.178633	1.37397	-0.0921748
NM_001080769	Uhrf1bp1	UHRF1 (ICBP90) binding protein 1	0.0002775	0.331454	2.76156	0.604752	1.42497	0.312053
NM_001080795	G3bp2	GTPase activating protein (SH3 domain) binding protein 2	0.00653203	0.0180858	4.0109	2.26854	2.06963	1.17057
NM_001080812	Cib3	calcium and integrin binding family member 3	0.173839	0.00555832	-1.34749	2.39303	-0.695305	1.23481
NM_001080924	Znrf3	zinc and ring finger 3	0.00547259	0.767337	-2.54391	0.22148	-1.31266	0.114284
NM_001080926	Lrp8	low density lipoprotein receptor-related protein 8, apolipoprotein e receptor	0.0116359	0.15552	5.73806	3.38045	2.96085	1.74432
NM_001080929	Cdr2l	cerebellar degeneration-related protein 2-like	0.706721	0.0492324	0.378617	1.73654	0.195367	0.896059
NM_001080934	Slc16a5	solute carrier family 16 (monocarboxylic acid transporters), member 5	6.73501e-08	3.25446e-05	-5.39085	3.06507	-2.78169	1.58158
NM_001080940	Gm6484	predicted gene 6484	0.00196722	2.61521e-05	3.67365	3.74838	1.89561	1.93417
NM_001080941	Zfp429	zinc finger protein 429	0.00137831	0.115473	3.28499	1.50048	1.69506	0.774253
NM_001080995	4632434I11Rik	RIKEN cDNA 4632434I11 gene	9.26637e-12	0.000872591	6.88304	3.23958	3.55166	1.67163
NM_001081007	Zfp382	zinc finger protein 382	0.0159932	0.620972	5.04186	1.18607	2.60161	0.612015
NM_001081012	Ccdc171	coiled-coil domain containing 171	0.160917	0.045794	-1.27632	-1.62339	-0.658584	-0.837672
NM_001081013	Rlf	rearranged L-myc fusion sequence	0.0138749	0.121001	1.83133	0.990965	0.944968	0.51134
NM_001081020	Adamts6	a disintegrin-like and metallopeptidase (reprolysin type) with thrombospondin type 1 motif, 6	1.95054e-06	0.0335415	4.76153	1.99995	2.45696	1.03198
NM_001081024	Setdb2	SET domain, bifurcated 2	5.15019e-07	0.165778	3.96068	0.91508	2.04372	0.472183
NM_001081027	Kcnt2	potassium channel, subfamily T, member 2	0.0719623	6.3973e-05	2.24185	4.34204	1.1568	2.2405
NM_001081028	Sipa1l3	signal-induced proliferation-associated 1 like 3	0.00213146	0.741755	-2.879	0.25066	-1.48557	0.129341
NM_001081032	Gm8909	predicted gene 8909	0.0026778	0.000179552	3.70262	4.20287	1.91056	2.16869
NM_001081040	Coq10a	coenzyme Q10 homolog A (yeast)	0.000176714	0.000763915	-2.94191	-2.21189	-1.51803	-1.14134
NM_001081043	Ptpn23	protein tyrosine phosphatase, non-receptor type 23	0.00428546	0.142733	2.17015	0.919506	1.1198	0.474467
NM_001081047	Cnksr1	connector enhancer of kinase suppressor of Ras 1	0.00136198	0.291592	4.60797	1.62088	2.37772	0.836378
NM_001081051	D130043K22Rik	RIKEN cDNA D130043K22 gene	1.56591e-08	5.81542e-08	-5.44907	-4.6487	-2.81173	-2.39874
NM_001081056	Xpot	exportin, tRNA (nuclear export receptor for tRNAs)	0.0327584	0.118948	-1.62076	-0.994851	-0.836315	-0.513345
NM_001081057	Tecpr2	tectonin beta-propeller repeat containing 2	0.00317545	0.448312	2.27305	0.520841	1.1729	0.268755
NM_001081059	Ccdc90a	coiled-coil domain containing 90A	0.0250306	0.50252	1.71589	-0.415159	0.885405	-0.214223
NM_001081062	Ccno	cyclin O	0.635003	0.0385175	0.682329	2.5233	0.352083	1.30203
NM_001081064	Pdzd2	PDZ domain containing 2	0.0480107	0.341189	2.0641	-0.937367	1.06508	-0.483683
NM_001081074	A1cf	APOBEC1 complementation factor	0.00126164	0.533425	-2.47968	-0.41045	-1.27952	-0.211793
NM_001081081	Gls	glutaminase	0.0161693	0.696296	3.65245	0.562692	1.88467	0.29035
NM_001081088	Lrp2	low density lipoprotein receptor-related protein 2	0.0213494	0.12494	-4.68384	-1.79979	-2.41687	-0.928694
NM_001081089	Gpat2	glycerol-3-phosphate acyltransferase 2, mitochondrial	5.71343e-05	4.81761e-05	-6.01459	-4.20198	-3.10354	-2.16823
NM_001081098	Zfp362	zinc finger protein 362	0.014929	0.232704	-2.36672	0.927679	-1.22123	0.478684
NM_001081101	Uvssa	UV stimulated scaffold protein A	0.0374017	0.65967	-1.63674	0.282937	-0.844561	0.145996
NM_001081105	Rhoh	ras homolog gene family, member H	0.103489	0.0237312	1.90272	2.33195	0.981808	1.20329
NM_001081112	Ankrd26	ankyrin repeat domain 26	0.000507129	0.208621	-3.71192	-1.10669	-1.91536	-0.571055
NM_001081113	Ipo8	importin 8	0.0054625	0.0171287	-2.04612	-1.49424	-1.0558	-0.771032
NM_001081116	Arhgef17	Rho guanine nucleotide exchange factor (GEF) 17	0.492039	0.00574696	-0.719579	2.363	-0.371304	1.21931
NM_001081117	Mki67	antigen identified by monoclonal antibody Ki 67	0.00536388	0.00462088	-2.84264	-2.51693	-1.46681	-1.29874
NM_001081120	Fam89a	family with sequence similarity 89, member A	6.55162e-07	0.195509	-5.01283	0.941198	-2.58663	0.48566
NM_001081131	Dhtkd1	dehydrogenase E1 and transketolase domain containing 1	9.34334e-09	0.90164	-4.80613	-0.0784476	-2.47997	-0.0404791
NM_001081132	Upf2	UPF2 regulator of nonsense transcripts homolog (yeast)	0.016012	0.0336541	1.77507	1.31638	0.915938	0.679255
NM_001081133	Kif16b	kinesin family member 16B	0.0145116	0.443707	-2.24499	-0.597913	-1.15842	-0.308524
NM_001081161	Fam171a1	family with sequence similarity 171, member A1	0.00780975	0.406879	-2.67185	-0.69611	-1.37868	-0.359194
NM_001081176	Polr3g	polymerase (RNA) III (DNA directed) polypeptide G	1.61147e-05	0.000167744	-4.09057	-3.0058	-2.11074	-1.551
NM_001081187	Htra4	HtrA serine peptidase 4	0.0612908	0.000803116	-2.76763	-6.1773	-1.4281	-3.1875
NM_001081194	Kcnh4	potassium voltage-gated channel, subfamily H (eag-related), member 4	0.000915033	0.0839821	6.8018	3.72192	3.50974	1.92052
NM_001081209	Prdm14	PR domain containing 14	0.0148254	0.154393	4.47985	2.66596	2.31161	1.37564
NM_001081214	Pprc1	peroxisome proliferative activated receptor, gamma, coactivator-related 1	0.00599225	0.743256	2.12517	0.226474	1.09659	0.116861
NM_001081215	Ddx60	DEAD (Asp-Glu-Ala-Asp) box polypeptide 60	8.21565e-15	1.11022e-15	7.02982	5.66399	3.6274	2.92263
NM_001081223	Rbbp8	retinoblastoma binding protein 8	0.025884	0.0501793	4.91359	4.06749	2.53542	2.09883
NM_001081232	D5Ertd579e	DNA segment, Chr 5, ERATO Doi 579, expressed	0.0120765	0.000824893	2.01709	2.14381	1.04082	1.10621
NM_001081234	Pigg	phosphatidylinositol glycan anchor biosynthesis, class G	0.0161501	0.896727	-2.13528	-0.0961299	-1.10181	-0.0496032
NM_001081235	Mn1	meningioma 1	8.17508e-05	0.124529	-3.4877	-1.06316	-1.79966	-0.548593
NM_001081242	Tln2	talin 2	2.13925e-07	0.0165827	-5.04723	-1.904	-2.60438	-0.982466
NM_001081252	Uggt2	UDP-glucose glycoprotein glucosyltransferase 2	0.00232981	0.0614876	-3.85605	-1.82293	-1.98973	-0.940634
NM_001081256	Kdm3b	KDM3B lysine (K)-specific demethylase 3B	0.0033184	0.243988	2.21214	0.714267	1.14147	0.368563
NM_001081264	Alg6	asparagine-linked glycosylation 6 (alpha-1,3,-glucosyltransferase)	0.00430763	0.228857	-2.59703	-0.924601	-1.34007	-0.477096
NM_001081274	Pgd	phosphogluconate dehydrogenase	0.000390013	0.632715	3.05512	0.30772	1.57645	0.158784
NM_001081278	Tbc1d4	TBC1 domain family, member 4	0.000763356	0.0953014	-3.42861	-1.47292	-1.76917	-0.760031
NM_001081291	Ccdc88b	coiled-coil domain containing 88B	0.0466246	0.0242102	1.91832	1.97286	0.989857	1.018
NM_001081295	Arhgef26	Rho guanine nucleotide exchange factor (GEF) 26	0.00334818	0.0453712	2.24205	1.24696	1.1569	0.643432
NM_001081300	Tshz1	teashirt zinc finger family member 1	0.0142503	0.4536	-2.05972	0.500002	-1.06282	0.258002
NM_001081317	Zfand4	zinc finger, AN1-type domain 4	0.117715	0.00512395	1.15151	-1.87952	0.594182	-0.969837
NM_001081324	Neto2	neuropilin (NRP) and tolloid (TLL)-like 2	0.0020219	0.00590341	3.26844	2.67003	1.68652	1.37774
NM_001081326	Agl	amylo-1,6-glucosidase, 4-alpha-glucanotransferase	3.46273e-10	0.000558809	-5.00748	-2.20092	-2.58387	-1.13568
NM_001081337	Sipa1l2	signal-induced proliferation-associated 1 like 2	0.00126808	0.544021	-3.29084	-0.525401	-1.69808	-0.271108
NM_001081341	Scaper	S phase cyclin A-associated protein in the ER	0.0185104	0.398741	-2.27145	0.675631	-1.17207	0.348627
NM_001081356	Vma21	VMA21 vacuolar H+-ATPase homolog (S. cerevisiae)	0.189692	0.0158801	-0.963859	-1.542	-0.497353	-0.795673
NM_001081363	Cenpf	centromere protein F	0.0102791	0.00145522	-3.60652	-3.9853	-1.86097	-2.05642
NM_001081367	Kctd17	potassium channel tetramerisation domain containing 17	0.00715054	0.0780655	2.51515	1.53066	1.29782	0.789826
NM_001081368	Tbccd1	TBCC domain containing 1	0.00729653	0.465968	-2.15794	0.465915	-1.1135	0.240413
NM_001081370	Shank2	SH3/ankyrin domain gene 2	0.00962995	0.36072	-4.80211	-1.62512	-2.4779	-0.838563
NM_001081372	Ces1b	carboxylesterase 1B	0.0499046	0.0249024	-1.5297	1.55122	-0.789329	0.800431
NM_001081374	Prss36	protease, serine, 36	0.0440827	0.306239	-1.97654	0.820249	-1.0199	0.42325
NM_001081382	Zfp777	zinc finger protein 777	0.170335	0.00291973	1.09445	2.05065	0.564736	1.05814
NM_001081383	Mll3	myeloid/lymphoid or mixed-lineage leukemia 3	0.0306556	0.85075	-1.60319	-0.116273	-0.827248	-0.0599971
NM_001081387	Ctcfl	CCCTC-binding factor (zinc finger protein)-like	0.0433321	0.137479	2.04757	1.39356	1.05655	0.71908
NM_001081390	Palld	palladin, cytoskeletal associated protein	0.49689	0.0343034	-0.636773	1.65158	-0.328576	0.852216
NM_001081419	Dip2a	DIP2 disco-interacting protein 2 homolog A (Drosophila)	0.0146384	0.757771	-2.52476	-0.272385	-1.30278	-0.140551
NM_001081428	Fam184a	family with sequence similarity 184, member A	0.0171868	0.0546821	3.17063	-4.21062	1.63605	-2.17269
NM_001081433	Ankrd44	ankyrin repeat domain 44	0.0377998	0.300336	-2.02641	-0.870212	-1.04563	-0.449031
NM_001081434	Osbpl7	oxysterol binding protein-like 7	0.543297	0.0214545	0.618713	2.0505	0.319257	1.05806
NM_001081490	Fbxo9	f-box protein 9	0.00617305	0.573785	-2.54503	-0.432758	-1.31324	-0.223304
NM_001081499	Tbc1d8b	TBC1 domain family, member 8B	0.0286297	0.0558053	-1.67448	-1.2354	-0.864035	-0.637469
NM_001081642	Xlr4a	X-linked lymphocyte-regulated 4A	0.181242	0.0154348	-2.39011	-5.18957	-1.2333	-2.67783
NM_001081654	Tex264	testis expressed gene 264	0.893281	0.00560757	0.115492	1.97298	0.0595941	1.01806
NM_001081656	Neurl1b	neuralized homolog 1b (Drosophila)	0.00645455	0.201611	-4.00506	-1.34516	-2.06662	-0.694106
NM_001081678	Zfp800	zinc finger protein 800	0.0105566	0.233608	2.10577	0.883479	1.08658	0.455877
NM_001081685	Zfp295	zinc finger protein 295	0.00149605	0.234056	4.50415	1.27837	2.32415	0.659641
NM_001081687	Gm5150	predicted gene 5150	0.857208	0.00241913	-0.236073	3.27952	-0.121814	1.69224
NM_001081746	Gm7609	predicted pseudogene 7609	0.000200112	0.0995306	4.63758	1.9929	2.393	1.02834
NM_001081957	Wfdc17	WAP four-disulfide core domain 17	0.102166	1.62118e-06	1.32105	3.35588	0.681666	1.73164
NM_001081982	Nfix	nuclear factor I/X	0.00149358	0.0119718	3.35131	2.40695	1.72928	1.24199
NM_001082483	Efr3b	EFR3 homolog B (S. cerevisiae)	0.50921	0.0228683	0.739598	-2.69662	0.381634	-1.39146
NM_001082532	Pigyl	phosphatidylinositol glycan anchor biosynthesis, class Y-like	0.042145	0.145773	-1.63513	-0.982018	-0.84373	-0.506723
NM_001082536	Mkl1	MKL (megakaryoblastic leukemia)/myocardin-like 1	0.0085356	0.290998	3.91694	1.42654	2.02115	0.736095
NM_001082552	Trim21	tripartite motif-containing 21	1.14654e-09	0.000711261	6.30451	3.45022	3.25314	1.78032
NM_001083121	Enah	enabled homolog (Drosophila)	0.043477	0.0399157	3.56766	3.0965	1.84092	1.5978
NM_001083312	Gbp7	guanylate binding protein 7	5.39772e-09	4.10784e-05	7.70226	3.36803	3.97438	1.73791
NM_001083902	Slc12a8	solute carrier family 12 (potassium/chloride transporters), member 8	0.0110705	0.227919	7.53503	3.87357	3.88809	1.99877
NM_001083906	Nr3c2	nuclear receptor subfamily 3, group C, member 2	0.0447665	0.831139	-1.89113	0.16895	-0.975827	0.0871783
NM_001083921	Rbck1	RanBP-type and C3HC4-type zinc finger containing 1	0.187486	0.00929753	1.32438	1.92428	0.683382	0.992932
NM_001083957	Car1	carbonic anhydrase 1	0.0225788	0.802325	-2.50096	-0.220875	-1.2905	-0.113972
NM_001085374	Mcc	mutated in colorectal cancers	7.06062e-05	0.830381	-3.12902	-0.135455	-1.61458	-0.0698952
NM_001085390	Dusp5	dual specificity phosphatase 5	4.1771e-06	0.0531292	9.00394	3.76285	4.64605	1.94164
NM_001085440	Smcr8	Smith-Magenis syndrome chromosome region, candidate 8 homolog (human)	0.0238497	0.151259	1.79701	0.904685	0.927263	0.466819
NM_001085495	Arfgef2	ADP-ribosylation factor guanine nucleotide-exchange factor 2 (brefeldin A-inhibited)	0.0275036	0.794476	-1.64944	0.163947	-0.851115	0.0845972
NM_001085500	Cisd3	CDGSH iron sulfur domain 3	0.0046303	0.0478591	-2.14879	-1.25069	-1.10878	-0.645357
NM_001085509	Myom3	myomesin family, member 3	0.517965	2.82219e-13	-0.930861	7.51139	-0.480326	3.87589
NM_001085515	AI464131	expressed sequence AI464131	6.00753e-07	0.360984	-4.05493	-0.57248	-2.09235	-0.295401
NM_001097621	Kif26a	kinesin family member 26A	0.0280331	0.112623	-4.36398	-1.91438	-2.25182	-0.987825
NM_001098271	Tmem176a	transmembrane protein 176A	0.140821	0.00537275	1.67128	2.6365	0.862383	1.36044
NM_001098404	Nr1i2	nuclear receptor subfamily 1, group I, member 2	0.0251702	0.246063	-3.21069	1.30723	-1.65672	0.674532
NM_001099217	Ly6c2	lymphocyte antigen 6 complex, locus C2	1.18572e-13	2.77778e-13	7.7602	7.20792	4.00428	3.7193
NM_001099298	Scn2a1	sodium channel, voltage-gated, type II, alpha 1	0.678677	0.0442446	-0.746358	-5.08219	-0.385122	-2.62242
NM_001099634	Myof	myoferlin	0.705181	0.00811945	0.402204	2.39371	0.207538	1.23516
NM_001099637	Cep170	centrosomal protein 170	3.89298e-05	0.281859	3.3478	0.781879	1.72747	0.403451
NM_001099779	Pklr	pyruvate kinase liver and red blood cell	0.465203	0.00163913	-0.751257	-2.44885	-0.38765	-1.26361
NM_001100181	Cyp4a32	cytochrome P450, family 4, subfamily a, polypeptide 32	0.0197594	0.738328	-1.90662	0.229685	-0.983817	0.118518
NM_001100449	Taf4b	TAF4B RNA polymerase II, TATA box binding protein (TBP)-associated factor	0.00342949	0.587591	2.81683	0.494907	1.45349	0.255373
NM_001100460	Zbtb42	zinc finger and BTB domain containing 42	0.000171969	0.510257	3.20311	-0.551227	1.65281	-0.284434
NM_001101430	Psmg4	proteasome (prosome, macropain) assembly chaperone 4	0.0375832	0.169315	2.8977	1.76664	1.49522	0.911591
NM_001101452	Gm4794	predicted gene 4794	0.000570789	0.530353	-8.42995	0.785034	-4.34987	0.405079
NM_001101467	Cyp2a22	cytochrome P450, family 2, subfamily a, polypeptide 22	0.0011825	0.0061409	-4.00867	-2.82848	-2.06848	-1.4595
NM_001101471	Akap5	A kinase (PRKA) anchor protein 5	0.00429312	0.391909	-4.33987	-0.8459	-2.23938	-0.436486
NM_001101475	F830016B08Rik	RIKEN cDNA F830016B08 gene	1.71985e-09	0.640796	5.42903	-0.311181	2.80139	-0.16057
NM_001101502	Zfp703	zinc finger protein 703	0.0271422	0.679049	-2.28032	-0.367661	-1.17665	-0.189714
NM_001101586	Sult2a3	sulfotransferase family 2A, dehydroepiandrosterone (DHEA)-preferring, member 3	3.43131e-06	0.582869	-7.00199	0.615521	-3.61304	0.31761
NM_001101598	Isoc2a	isochorismatase domain containing 2a	0.0393696	0.0370384	-1.5994	-1.36273	-0.825294	-0.70317
NM_001101605	Gm14446	predicted gene 14446	4.21885e-14	0.000516398	8.37014	3.40499	4.31901	1.75698
NM_001102425	Stx16	syntaxin 16	0.044754	0.187367	1.76725	0.983806	0.911903	0.507646
NM_001102436	Acbd5	acyl-Coenzyme A binding domain containing 5	0.000348398	0.971387	-3.81175	-0.0318003	-1.96687	-0.016409
NM_001102611	Smyd4	SET and MYND domain containing 4	0.00917047	0.263189	-2.76726	0.99952	-1.42791	0.515754
NM_001102650	Nt5c3l	5'-nucleotidase, cytosolic III-like	0.331671	0.040012	1.09868	2.1028	0.566922	1.08505
NM_001103162	Scap	SREBF chaperone	0.00572769	0.0149666	-2.41759	-1.78072	-1.24748	-0.918857
NM_001104616	Rdx	radixin	0.047345	0.532639	-2.15135	-0.505421	-1.1101	-0.260798
NM_001105159	Cyp3a41b	cytochrome P450, family 3, subfamily a, polypeptide 41B	0.000772769	0.140273	-8.23949	-2.04077	-4.25159	-1.05304
NM_001105160	Cyp3a59	cytochrome P450, subfamily 3A, polypeptide 59	1.0429e-07	0.0363223	-4.21917	1.42597	-2.1771	0.735802
NM_001105252	Tmc5	transmembrane channel-like gene family 5	0.0423158	0.665678	4.85642	-1.58348	2.50592	-0.81708
NM_001109045	Aqp8	aquaporin 8	0.000417042	5.2746e-11	-3.36545	-5.21277	-1.73658	-2.6898
NM_001109661	Bach2	BTB and CNC homology 2	0.0271749	0.0521186	-2.06608	-1.61864	-1.0661	-0.83522
NM_001109752	Dlg4	discs, large homolog 4 (Drosophila)	1.96059e-05	0.0125067	4.85611	2.60673	2.50576	1.34508
NM_001109914	Apold1	apolipoprotein L domain containing 1	0.000943328	0.559717	3.57115	0.585864	1.84272	0.302307
NM_001109985	Nos1ap	nitric oxide synthase 1 (neuronal) adaptor protein	0.0158278	0.166829	2.7215	1.39039	1.4043	0.717443
NM_001110131	Cic	capicua homolog (Drosophila)	0.126239	0.0446401	1.60066	-2.26836	0.825944	-1.17048
NM_001110132	Cic	capicua homolog (Drosophila)	0.736594	0.0229248	1.60067	7.12441	0.825947	3.67621
NM_001110195	Echdc1	enoyl Coenzyme A hydratase domain containing 1	0.457167	0.0215396	-1.12409	-3.06505	-0.580031	-1.58157
NM_001110307	Keap1	kelch-like ECH-associated protein 1	0.0127922	0.137813	2.5047	1.10942	1.29243	0.572461
NM_001110778	Adam11	a disintegrin and metallopeptidase domain 11	8.16974e-05	0.804421	-3.52375	-0.172437	-1.81826	-0.0889776
NM_001110796	Pclo	piccolo (presynaptic cytomatrix protein)	0.0718261	0.0239278	-2.2335	-2.47493	-1.15249	-1.27707
NM_001110855	Crem	cAMP responsive element modulator	0.000324589	0.746967	3.07619	0.226714	1.58732	0.116985
NM_001111025	Pigx	phosphatidylinositol glycan anchor biosynthesis, class X	0.0417676	0.17276	-1.75947	-1.05897	-0.907888	-0.546433
NM_001111044	Serpinh1	serine (or cysteine) peptidase inhibitor, clade H, member 1	0.0126828	0.00182949	2.04536	2.23703	1.05541	1.15431
NM_001111050	Cd151	CD151 antigen	0.197272	0.0192571	1.54503	2.46939	0.797238	1.27421
NM_001111110	Cmah	cytidine monophospho-N-acetylneuraminic acid hydroxylase	0.000223339	0.061002	-5.05971	-1.9811	-2.61082	-1.02225
NM_001111111	Atg16l2	autophagy related 16-like 2 (S. cerevisiae)	2.06221e-06	0.160858	3.89652	1.03869	2.01061	0.535967
NM_001111121	Ccdc6	coiled-coil domain containing 6	3.54987e-06	0.105386	3.69586	0.993142	1.90707	0.512463
NM_001111267	Ncoa7	nuclear receptor coactivator 7	9.78312e-08	0.000708591	6.61403	4.21803	3.41285	2.17651
NM_001111279	Wdfy1	WD repeat and FYVE domain containing 1	0.00040429	0.756696	2.70439	-0.204218	1.39547	-0.105377
NM_001111296	Sult2a1	sulfotransferase family 2A, dehydroepiandrosterone (DHEA)-preferring, member 1	0.0105341	0.0445179	-3.92297	-2.63398	-2.02426	-1.35914
NM_001111314	Ngef	neuronal guanine nucleotide exchange factor	0.0317514	0.998852	-2.67834	0.00113669	-1.38203	0.000586534
NM_001112705	Tlk2	tousled-like kinase 2 (Arabidopsis)	0.002491	0.0220361	3.20894	2.08123	1.65582	1.07392
NM_001112715	Ifitm1	interferon induced transmembrane protein 1	0.000669364	0.0189477	3.97055	2.76823	2.04881	1.42841
NM_001112744	Arhgef16	Rho guanine nucleotide exchange factor (GEF) 16	0.0523684	0.037515	1.74134	1.67313	0.898536	0.86334
NM_001113211	Tmem194	transmembrane protein 194	0.0097981	0.943181	2.21695	0.0582754	1.14395	0.0300702
NM_001113356	C1rb	complement component 1, r subcomponent B	0.275829	0.0491452	4.35465	6.9755	2.24701	3.59937
NM_001113358	Dad1	defender against cell death 1	0.850304	0.00667933	-0.149608	-1.75643	-0.077198	-0.906322
NM_001113373	Shank2	SH3/ankyrin domain gene 2	0.000467166	0.722394	-9.32566	-0.323772	-4.81206	-0.167067
NM_001113383	Gls	glutaminase	0.00380581	0.423092	3.08063	0.77498	1.58961	0.399891
NM_001113400	Zfp385b	zinc finger protein 385B	0.000147966	0.849341	-3.3008	-0.129299	-1.70322	-0.0667185
NM_001113417	Thrb	thyroid hormone receptor beta	0.0136651	0.72294	-1.84109	-0.221253	-0.950007	-0.114167
NM_001113418	Ppara	peroxisome proliferator activated receptor alpha	5.22973e-09	0.00561784	-5.81794	-2.47668	-3.00207	-1.27797
NM_001113527	Isg20	interferon-stimulated protein	4.1303e-11	0.00371383	8.26301	3.14695	4.26373	1.62383
NM_001113529	Csf1	colony stimulating factor 1 (macrophage)	0.000377607	0.061624	6.37505	2.83402	3.28954	1.46236
NM_001113549	Ltbp4	latent transforming growth factor beta binding protein 4	0.747232	4.30032e-07	-0.250024	-3.52036	-0.129013	-1.81651
NM_001113553	Irak2	interleukin-1 receptor-associated kinase 2	0.00574558	0.151967	2.61873	1.27219	1.35127	0.65645
NM_001113573	Brd3	bromodomain containing 3	0.0116248	0.668944	-1.88768	-0.343954	-0.974045	-0.177481
NM_001114116	Syt3	synaptotagmin III	0.00178761	1.76078e-08	-3.35468	-6.44552	-1.73102	-3.3259
NM_001114174	Fam189a2	family with sequence similarity 189, member A2	0.0154862	0.890426	-6.44246	-0.144164	-3.32432	-0.0743889
NM_001114322	Cdhr5	cadherin-related family member 5	0.847952	0.000716955	0.1948	2.83028	0.100517	1.46043
NM_001114332	Slc16a10	solute carrier family 16 (monocarboxylic acid transporters), member 10	0.00110908	0.907143	-2.81385	0.085921	-1.45195	0.0443354
NM_001114679	9930111J21Rik1	RIKEN cDNA 9930111J21 gene 1	7.21228e-06	0.00321548	6.32538	3.90665	3.26391	2.01584
NM_001114977	U2surp	U2 snRNP-associated SURP domain containing	0.027748	0.534373	1.92584	0.510816	0.993737	0.263582
NM_001122594	Phlpp2	PH domain and leucine rich repeat protein phosphatase 2	0.032778	0.6697	1.95203	0.363039	1.00725	0.187329
NM_001122680	Pvrl4	poliovirus receptor-related 4	0.000235032	0.038591	4.6894	2.5234	2.41974	1.30208
NM_001122780	Klhl25	kelch-like 25 (Drosophila)	0.00840995	0.0926523	2.19774	1.13413	1.13404	0.585213
NM_001122822	Wrn	Werner syndrome homolog (human)	0.022504	0.807261	2.32065	0.228815	1.19746	0.118069
NM_001122830	Klhl26	kelch-like 26 (Drosophila)	0.266599	0.00990988	1.38879	2.63141	0.716616	1.35781
NM_001122832	Eps15l1	epidermal growth factor receptor pathway substrate 15-like 1	0.0328244	0.123506	2.6541	1.73368	1.36952	0.894584
NM_001122989	Cdc14b	CDC14 cell division cycle 14B	6.49822e-06	0.0672069	-5.37004	-1.68846	-2.77095	-0.871247
NM_001123371	Pnp2	purine-nucleoside phosphorylase 2	3.19634e-07	0.120507	6.03858	1.79449	3.11592	0.925962
NM_001126047	Sema4c	sema domain, immunoglobulin domain (Ig), transmembrane domain (TM) and short cytoplasmic domain, (semaphorin) 4C	2.65369e-06	0.221615	4.20163	1.03354	2.16805	0.533311
NM_001126182	Naip2	NLR family, apoptosis inhibitory protein 2	4.95636e-06	0.00432824	3.9121	2.20429	2.01865	1.13742
NM_001127177	Ptpn2	protein tyrosine phosphatase, non-receptor type 2	0.0345228	0.848782	2.61321	0.213061	1.34842	0.10994
NM_001127189	Gm13157	predicted gene 13157	0.111694	0.0076167	1.6586	2.45538	0.855841	1.26698
NM_001127348	Snx10	sorting nexin 10	1.68646e-05	0.000535967	4.45748	2.50218	2.30007	1.29113
NM_001127353	Adgb	androglobin	0.908355	0.0220836	0.12641	2.10803	0.065228	1.08775
NM_001127363	Inpp5a	inositol polyphosphate-5-phosphatase A	0.0221519	0.544688	-2.5198	-0.523056	-1.30022	-0.269898
NM_001128094	Atp13a3	ATPase type 13A3	1.65386e-05	0.0317229	-4.51303	-2.01259	-2.32873	-1.0385
NM_001128151	Cecr2	cat eye syndrome chromosome region, candidate 2	0.00229928	0.126199	2.29396	0.955657	1.18369	0.493121
NM_001128607	Epb4.1	erythrocyte protein band 4.1	0.00268023	0.625105	-2.38007	-0.338198	-1.22812	-0.174511
NM_001130476	Tpst1	protein-tyrosine sulfotransferase 1	2.03452e-05	0.8581	5.15913	-0.277423	2.66212	-0.143151
NM_001130525	Lzts2	leucine zipper, putative tumor suppressor 2	0.00408755	0.490909	3.00759	0.816179	1.55192	0.42115
NM_001131054	Pttg1	pituitary tumor-transforming gene 1	6.08075e-05	0.456324	4.32115	0.608647	2.22972	0.314063
NM_001134391	Apobec1	apolipoprotein B mRNA editing enzyme, catalytic polypeptide 1	0.000270805	0.0218253	3.58045	1.82552	1.84752	0.941971
NM_001134457	Nxpe3	neurexophilin and PC-esterase domain family, member 3	0.00138673	0.092461	3.35718	1.64564	1.73231	0.849152
NM_001134480	Plcxd2	phosphatidylinositol-specific phospholipase C, X domain containing 2	4.70395e-08	0.349317	-4.41704	-0.660158	-2.2792	-0.340643
NM_001135100	Il34	interleukin 34	0.168518	0.0020694	1.72612	3.50681	0.890682	1.80952
NM_001135115	Gm12250	predicted gene 12250	5.70233e-12	7.45275e-07	8.09739	4.50578	4.17827	2.32499
NM_001135577	BC024659	cDNA sequence BC024659	7.27852e-07	0.000181438	-3.90942	-2.41216	-2.01727	-1.24468
NM_001136061	Ednrb	endothelin receptor type B	0.00835507	0.74686	-2.93092	-0.352706	-1.51236	-0.181997
NM_001136070	Eif2d	eukaryotic translation initiation factor 2D	0.0738692	0.01423	1.38794	1.58407	0.716179	0.817383
NM_001136079	Ptger4	prostaglandin E receptor 4 (subtype EP4)	0.0613666	0.008497	2.40022	3.02214	1.23852	1.55943
NM_001136091	Tcirg1	T cell, immune regulator 1, ATPase, H+ transporting, lysosomal V0 protein A3	0.00155127	0.0299715	5.22159	3.02534	2.69435	1.56108
NM_001136117	C2cd4d	C2 calcium-dependent domain containing 4D	0.0459927	0.497373	-4.00902	0.753645	-2.06866	0.388882
NM_001136181	Hsbp1l1	heat shock factor binding protein 1-like 1	0.0273691	0.0884918	-2.72197	-1.66294	-1.40454	-0.858078
NM_001139519	Zbp1	Z-DNA binding protein 1	0.0825174	0.00535693	6.6466	6.9861	3.42966	3.60484
NM_001139520	Samhd1	SAM domain and HD domain, 1	2.90739e-07	0.206673	7.24102	1.13252	3.73638	0.584381
NM_001141931	Rbms1	RNA binding motif, single stranded interacting protein 1	0.0334689	0.201428	2.78547	1.39005	1.43731	0.717269
NM_001141965	Naa20	N(alpha)-acetyltransferase 20, NatB catalytic subunit	1.82886e-07	0.0746379	5.32789	2.0165	2.7492	1.04052
NM_001141975	Tpx2	TPX2, microtubule-associated protein homolog (Xenopus laevis)	0.0030692	0.105646	3.42297	-1.89822	1.76626	-0.979484
NM_001142335	Lmo2	LIM domain only 2	7.39544e-11	0.112925	6.27261	1.33459	3.23668	0.68865
NM_001142804	Acss3	acyl-CoA synthetase short-chain family member 3	1.86384e-05	0.00356053	-5.13438	-2.8034	-2.64935	-1.44656
NM_001142810	Slc6a8	solute carrier family 6 (neurotransmitter transporter, creatine), member 8	0.00136872	1	4.30962	0	2.22377	0
NM_001142952	Fam46c	family with sequence similarity 46, member C	0.837447	0.0013864	-0.20492	-2.98534	-0.105739	-1.54044
NM_001143686	Apol11b	apolipoprotein L 11b	0.02466	0.226459	3.30231	-2.57931	1.704	-1.33093
NM_001143689	H2-Q4	histocompatibility 2, Q region locus 4	3.28659e-08	3.69478e-08	6.20878	4.26239	3.20374	2.1994
NM_001143849	Pde2a	phosphodiesterase 2A, cGMP-stimulated	0.000582143	0.0763713	-2.83844	-1.36321	-1.46464	-0.703419
NM_001144993	2810459M11Rik	RIKEN cDNA 2810459M11 gene	5.62022e-06	0.563158	-3.57867	0.393586	-1.8466	0.203091
NM_001145034	Gm13889	predicted gene 13889	0.000801954	0.444046	3.39158	0.741036	1.75006	0.382376
NM_001145799	Ctla2a	cytotoxic T lymphocyte-associated protein 2 alpha	3.26514e-06	0.000119893	5.768	4.33807	2.9763	2.23845
NM_001145800	Igsf9	immunoglobulin superfamily, member 9	0.00163575	0.00402078	4.13429	3.45351	2.1333	1.78202
NM_001145801	Ctla2b	cytotoxic T lymphocyte-associated protein 2 beta	0.00465409	0.022983	2.76303	2.04201	1.42573	1.05368
NM_001145836	Ralgds	ral guanine nucleotide dissociation stimulator	0.0273724	0.458954	2.39253	0.682806	1.23455	0.352329
NM_001145884	Itgb5	integrin beta 5	0.00845768	0.231519	-1.96873	0.756924	-1.01587	0.390574
NM_001145902	Arhgap1	Rho GTPase activating protein 1	0.00527163	0.998339	3.20012	0.00243896	1.65127	0.00125851
NM_001145937	Tenm3	teneurin transmembrane protein 3	1.60508e-06	0.00152667	-3.98716	-2.11962	-2.05738	-1.09373
NM_001145954	Lpp	LIM domain containing preferred translocation partner in lipoma	0.000134702	0.000399237	-4.18776	-3.14313	-2.16089	-1.62186
NM_001145957	Vwa5a	von Willebrand factor A domain containing 5A	4.73536e-06	0.147788	4.18388	1.24559	2.15889	0.642726
NM_001145979	Gtpbp2	GTP binding protein 2	7.56793e-06	0.710529	4.67746	-0.317869	2.41358	-0.164021
NM_001145999	Zfp710	zinc finger protein 710	0.0180744	0.145484	2.35313	1.19436	1.21422	0.616291
NM_001146001	Pdzk1	PDZ domain containing 1	0.00109721	0.509816	-2.79619	-0.473694	-1.44284	-0.244427
NM_001146010	Fchsd2	FCH and double SH3 domains 2	0.00984938	0.185815	-2.03526	-0.862164	-1.0502	-0.444878
NM_001146012	R3hcc1	R3H domain and coiled-coil containing 1	0.350012	0.0212035	-0.814679	1.6533	-0.420376	0.853108
NM_001146024	Zfp444	zinc finger protein 444	0.045838	0.031221	-2.50788	2.01385	-1.29407	1.03915
NM_001146119	Fam49a	family with sequence similarity 49, member A	0.013859	0.0209457	2.18232	1.8267	1.12608	0.942581
NM_001146161	Slc11a2	solute carrier family 11 (proton-coupled divalent metal ion transporters), member 2	4.42279e-05	0.383556	3.63433	-0.588199	1.87532	-0.303512
NM_001146174	Rangap1	RAN GTPase activating protein 1	0.653101	0.0128616	-0.336981	-1.58622	-0.173883	-0.818493
NM_001146176	Max	Max protein	8.169e-06	0.292229	3.48842	0.66947	1.80003	0.345448
NM_001146296	Adar	adenosine deaminase, RNA-specific	0.0323967	0.0316723	4.62184	2.96177	2.38488	1.52828
NM_001146309	Dbnl	drebrin-like	0.00245238	0.0217013	3.201	1.48905	1.65172	0.768351
NM_001159301	Lgals9	lectin, galactose binding, soluble 9	0.0875746	0.0288332	2.7203	2.60569	1.40368	1.34454
NM_001159344	Casz1	castor zinc finger 1	0.000246189	0.45313	6.33257	1.34234	3.26762	0.692652
NM_001159367	Per1	period homolog 1 (Drosophila)	0.0716407	2.87943e-05	1.56781	3.09571	0.808992	1.59739
NM_001159383	Gjc1	gap junction protein, gamma 1	0.0097499	0.0952554	3.61373	2.27834	1.86469	1.17563
NM_001159394	Nfkbiz	nuclear factor of kappa light polypeptide gene enhancer in B cells inhibitor, zeta	0.000342077	0.00252752	3.90378	2.54898	2.01436	1.31528
NM_001159395	Nfkbiz	nuclear factor of kappa light polypeptide gene enhancer in B cells inhibitor, zeta	0.00135942	0.118432	4.84812	2.04315	2.50164	1.05427
NM_001159402	Upp1	uridine phosphorylase 1	0.00147883	0.131065	5.31791	-2.26639	2.74405	-1.16946
NM_001159418	Irf9	interferon regulatory factor 9	0.0173716	8.94668e-06	2.49282	3.48379	1.2863	1.79764
NM_001159556	Cd36	CD36 antigen	0.0315286	0.727651	-3.12237	0.435084	-1.61115	0.224504
NM_001159562	Il1rn	interleukin 1 receptor antagonist	0.0171503	0.356853	5.48975	1.511	2.83272	0.779681
NM_001159583	Fam219a	family with sequence similarity 219, member A	0.00452812	0.463465	4.52454	1.42293	2.33467	0.734237
NM_001159624	Rnpep	arginyl aminopeptidase (aminopeptidase B)	0.00472778	0.389994	3.92568	0.914613	2.02566	0.471942
NM_001159650	Crybb3	crystallin, beta B3	7.3817e-09	0.258518	8.69272	1.8232	4.48546	0.940774
NM_001159731	Rxrg	retinoid X receptor gamma	2.90761e-09	0.0754356	4.82894	1.2789	2.49174	0.659914
NM_001159769	Nr5a2	nuclear receptor subfamily 5, group A, member 2	0.139966	0.0277735	5.37426	7.72243	2.77313	3.98479
NM_001159900	Hopx	HOP homeobox	0.0113239	0.129752	1.95984	0.967496	1.01128	0.49923
NM_001159908	Zfand2a	zinc finger, AN1-type domain 2A	0.429855	0.0238559	0.663488	1.62076	0.342361	0.836315
NM_001159930	Cenpl	centromere protein L	0.022555	0.828477	2.15583	0.205571	1.11241	0.106075
NM_001159966	Ralgps2	Ral GEF with PH domain and SH3 binding motif 2	0.00736494	0.0237069	-3.19623	-6.19232	-1.64926	-3.19525
NM_001160164	Neu2	neuraminidase 2	0.737966	0.00432625	0.736542	4.56863	0.380057	2.35742
NM_001160330	Mocs3	molybdenum cofactor synthesis 3	0.0343703	0.127188	1.86758	1.22012	0.963675	0.629584
NM_001160345	Svip	small VCP/p97-interacting protein	6.38622e-06	0.00182049	-3.88351	-2.1966	-2.0039	-1.13345
NM_001160360	A130010J15Rik	RIKEN cDNA A130010J15 gene	0.0155307	0.680969	2.85272	-0.490771	1.47201	-0.253239
NM_001160366	Srcrb4d	scavenger receptor cysteine rich domain containing, group B (4 domains)	0.0170913	8.96797e-05	2.29301	3.32392	1.1832	1.71515
NM_001160368	Rnf152	ring finger protein 152	0.0282157	0.0118017	-2.34164	-2.32986	-1.20829	-1.20221
NM_001160379	Fam46a	family with sequence similarity 46, member A	3.39117e-09	0.00207002	6.15131	2.26024	3.17409	1.16629
NM_001160411	Gstm4	glutathione S-transferase, mu 4	0.0235722	0.947399	-2.41548	0.0607585	-1.24639	0.0313515
NM_001161362	Ppp2r3a	protein phosphatase 2, regulatory subunit B'', alpha	0.016856	0.0732304	-2.99076	-1.64316	-1.54324	-0.847873
NM_001161365	Rin3	Ras and Rab interactor 3	0.0189045	0.944075	-2.57739	0.0528324	-1.32994	0.0272616
NM_001161419	Atp5g1	ATP synthase, H+ transporting, mitochondrial F0 complex, subunit c1 (subunit 9)	0.124003	0.0112174	-1.63025	-2.79398	-0.841213	-1.4417
NM_001161420	Vldlr	very low density lipoprotein receptor	0.000295878	0.00772404	-5.14035	-4.34456	-2.65243	-2.2418
NM_001161433	Eda2r	ectodysplasin A2 receptor	0.0153578	0.0402688	8.18018	6.49579	4.22099	3.35184
NM_001161714	Tgm1	transglutaminase 1, K polypeptide	0.146052	0.0333211	1.69925	1.89638	0.876818	0.978536
NM_001161746	Tnfrsf12a	tumor necrosis factor receptor superfamily, member 12a	0.00365211	0.464646	5.76062	1.56172	2.97249	0.805851
NM_001161747	Palm	paralemmin	0.137233	0.0122201	3.15786	5.06122	1.62946	2.6116
NM_001161790	Mefv	Mediterranean fever	0.0197836	0.0707367	4.95934	3.50974	2.55903	1.81103
NM_001161823	Kdm4a	lysine (K)-specific demethylase 4A	0.0039957	0.323166	2.27177	0.639534	1.17224	0.330001
NM_001162412	Cysltr2	cysteinyl leukotriene receptor 2	0.0239684	0.241164	3.38819	1.67552	1.74831	0.864569
NM_001162465	Dtnb	dystrobrevin, beta	0.00738522	0.152662	-2.21302	-1.20767	-1.14192	-0.623158
NM_001162477	Gab2	growth factor receptor bound protein 2-associated protein 2	2.71371e-05	0.536097	4.78936	0.698933	2.47132	0.360651
NM_001162493	Mpst	mercaptopyruvate sulfurtransferase	0.00947294	0.996954	-2.41889	0.00341408	-1.24815	0.00176167
NM_001162864	Ttbk1	tau tubulin kinase 1	5.71576e-06	0.552528	5.34746	-0.715337	2.7593	-0.369115
NM_001162883	Apol9a	apolipoprotein L 9a	0.000242165	1.59419e-05	4.88421	4.89256	2.52026	2.52457
NM_001162903	Ccdc71l	coiled-coil domain containing 71 like	0.0137188	0.418442	2.10784	0.642868	1.08765	0.331721
NM_001162906	2410089E03Rik	RIKEN cDNA 2410089E03 gene	0.0286505	0.00602746	1.99972	2.23856	1.03186	1.1551
NM_001162910	Gm3604	predicted gene 3604	0.522409	0.0477589	-1.57583	2.81162	-0.81313	1.4508
NM_001162917	Dennd4a	DENN/MADD domain containing 4A	2.28661e-05	0.0807637	-3.23171	-1.09409	-1.66757	-0.564554
NM_001162922	Zfp931	zinc finger protein 931	0.0371271	0.622824	-3.08307	-0.536157	-1.59087	-0.276658
NM_001162926	Fam84b	family with sequence similarity 84, member B	2.45636e-06	0.0241145	4.58425	1.66669	2.36548	0.860013
NM_001162932	Rmi2	RMI2, RecQ mediated genome instability 2, homolog (S. cerevisiae)	9.13684e-06	0.0519331	6.46608	2.86104	3.33651	1.4763
NM_001162938	Pydc3	pyrin domain containing 3	9.51905e-13	1.07195e-08	7.02183	5.30828	3.62328	2.73908
NM_001162939	Aen	apoptosis enhancing nuclease	0.0189779	0.000764442	4.37721	4.80023	2.25865	2.47693
NM_001162943	Dchs1	dachsous 1 (Drosophila)	0.0012654	0.822176	-3.87561	-0.208338	-1.99982	-0.107503
NM_001162945	Mtx3	metaxin 3	0.000130318	0.000920294	-2.93309	-2.12125	-1.51348	-1.09457
NM_001162947	Nek3	NIMA (never in mitosis gene a)-related expressed kinase 3	0.0345346	0.215911	2.90642	1.63611	1.49972	0.844237
NM_001162970	Aim1l	absent in melanoma 1-like	0.0452963	0.165281	-2.54714	1.41318	-1.31433	0.729205
NM_001162974	Lrrc51	leucine rich repeat containing 51	0.00188609	0.0325105	3.32477	2.09953	1.71559	1.08336
NM_001162980	1700024P16Rik	RIKEN cDNA 1700024P16 gene	0.476679	0.00888739	-0.62369	1.86617	-0.321825	0.962945
NM_001162999	Fnip2	folliculin interacting protein 2	0.00718627	0.00602799	-2.13654	-1.88046	-1.10246	-0.970321
NM_001163006	Minos1	mitochondrial inner membrane organizing system 1	0.0495364	0.573912	-1.75113	-0.384115	-0.903585	-0.198204
NM_001163064	AU041133	expressed sequence AU041133	0.158131	0.00296009	1.32709	2.45296	0.684782	1.26573
NM_001163102	Eme2	essential meiotic endonuclease 1 homolog 2 (S. pombe)	0.0920177	0.000365997	1.47629	2.69408	0.761769	1.39015
NM_001163161	Clec4d	C-type lectin domain family 4, member d	0.0025876	0.00730384	6.24238	5.36721	3.22108	2.76949
NM_001163185	Plekhb1	pleckstrin homology domain containing, family B (evectins) member 1	0.065049	0.000766102	-1.82468	-2.98356	-0.94154	-1.53952
NM_001163216	Fgfr3	fibroblast growth factor receptor 3	8.91446e-05	0.177709	-4.81196	-1.27622	-2.48298	-0.658532
NM_001163217	Fgfr3	fibroblast growth factor receptor 3	0.00559016	0.762265	-5.43326	-0.424262	-2.80357	-0.21892
NM_001163242	Nqo2	NAD(P)H dehydrogenase, quinone 2	0.00402078	0.197938	-3.55266	-1.50196	-1.83318	-0.775014
NM_001163256	Fblim1	filamin binding LIM protein 1	0.853877	0.0349849	0.264734	2.2952	0.136603	1.18433
NM_001163290	Adck3	aarF domain containing kinase 3	0.00411739	0.99692	-3.60892	-0.00418991	-1.86221	-0.002162
NM_001163314	Pgap1	post-GPI attachment to proteins 1	2.91123e-12	3.39386e-09	-6.3536	-4.3665	-3.27847	-2.25312
NM_001163333	Cttnbp2nl	CTTNBP2 N-terminal like	0.639599	0.0164339	-8.53935	-10.6289	-4.40632	-5.48452
NM_001163389	Snx11	sorting nexin 11	0.137558	0.000810117	1.69999	2.7142	0.877197	1.40053
NM_001163433	Samd4	sterile alpha motif domain containing 4	0.00563033	0.340693	5.29134	-3.11718	2.73034	-1.60847
NM_001163441	Mov10	Moloney leukemia virus 10	0.000164988	0.00599883	4.81458	2.71148	2.48433	1.39913
NM_001163470	Trafd1	TRAF type zinc finger domain containing 1	1	0.000270442	0	2.53476	0	1.30794
NM_001163473	1810010H24Rik	RIKEN cDNA 1810010H24 gene	7.5876e-06	0.862726	-5.16223	-0.149517	-2.66372	-0.0771513
NM_001163475	Zfp746	zinc finger protein 746	0.219874	0.0111084	0.911301	1.60799	0.470233	0.829728
NM_001163488	Pfkm	phosphofructokinase, muscle	0.0195799	0.550038	-3.32142	-0.635275	-1.71386	-0.327803
NM_001163512	Rgs12	regulator of G-protein signaling 12	6.22115e-08	0.00476122	5.58023	3.04042	2.87941	1.56886
NM_001163518	Ccdc166	coiled-coil domain containing 166	0.884778	0.0302907	-0.244336	2.90317	-0.126078	1.49804
NM_001163529	Adam33	a disintegrin and metallopeptidase domain 33	0.026299	0.245638	5.23558	2.88208	2.70157	1.48716
NM_001163539	5430427O19Rik	RIKEN cDNA 5430427O19 gene	0.00197865	1.24162e-05	3.66898	4.66078	1.8932	2.40497
NM_001163552	Ap4b1	adaptor-related protein complex AP-4, beta 1	0.102612	0.00801028	2.60435	3.87063	1.34385	1.99725
NM_001163572	Tmem170b	transmembrane protein 170B	0.189697	0.00176716	-0.978708	-2.05707	-0.505015	-1.06145
NM_001163575	Parp10	poly (ADP-ribose) polymerase family, member 10	1.21127e-06	2.9341e-05	5.40308	3.48406	2.788	1.79778
NM_001163591	Stx11	syntaxin 11	0.000308438	0.118292	7.56809	3.27875	3.90515	1.69184
NM_001163616	1810011H11Rik	RIKEN cDNA 1810011H11 gene	0.00829988	0.094782	-3.73849	-1.72096	-1.92907	-0.888021
NM_001163625	Sult6b1	sulfotransferase family, cytosolic, 6B, member 1	0.0397303	0.0297085	3.64551	3.56669	1.88109	1.84042
NM_001163640	Chn2	chimerin (chimaerin) 2	0.00434806	0.51169	-2.42055	-0.482696	-1.24901	-0.249072
NM_001163688	Ptpra	protein tyrosine phosphatase, receptor type, A	0.152317	0.0113135	1.0639	1.57697	0.548976	0.813721
NM_001163707	Fbxo6	F-box protein 6	0.0149088	0.257402	4.21719	1.89261	2.17608	0.976591
NM_001163756	Ces2e	carboxylesterase 2E	0.605327	0.029411	-0.623994	2.47491	-0.321982	1.27706
NM_001163780	Ick	intestinal cell kinase	0.0210302	0.477759	-2.3072	-0.55113	-1.19052	-0.284384
NM_001163833	Msl3l2	male-specific lethal 3-like 2 (Drosophila)	0.00184729	0.00907803	4.86113	3.94785	2.50835	2.0371
NM_001164040	Ly6e	lymphocyte antigen 6 complex, locus E	0.0290044	0.00222277	4.76297	5.19977	2.4577	2.68309
NM_001164059	Sell	selectin, lymphocyte	4.68076e-05	0.0104196	4.80169	2.90573	2.47768	1.49936
NM_001164155	Tnfrsf19	tumor necrosis factor receptor superfamily, member 19	0.334824	0.0222034	-1.19968	-2.38451	-0.619036	-1.23041
NM_001164187	Nagk	N-acetylglucosamine kinase	0.0151405	0.348709	-3.26766	-0.904522	-1.68612	-0.466735
NM_001164197	Mmp19	matrix metallopeptidase 19	0.0158704	0.585987	-2.45381	-0.486923	-1.26617	-0.251253
NM_001164202	Gm8369	predicted gene 8369	0.0379229	0.815912	3.93169	0.505783	2.02876	0.260985
NM_001164208	Tmem176b	transmembrane protein 176B	0.214857	0.0230902	1.61021	2.21732	0.830873	1.14414
NM_001164259	Fgfrl1	fibroblast growth factor receptor-like 1	0.81687	0.0385234	0.232135	-1.87539	0.119782	-0.967705
NM_001164289	Phf11c	PHD finger protein 11C	4.42617e-07	0.192522	4.31539	1.07442	2.22675	0.554401
NM_001164327	Phf11b	PHD finger protein 11B	8.65974e-15	1.03731e-09	8.33685	6.13492	4.30183	3.16563
NM_001164329	Gm6904	predicted gene 6904	0.00302158	0.0600778	6.46329	4.1365	3.33507	2.13444
NM_001164357	Slc25a25	solute carrier family 25 (mitochondrial carrier, phosphate carrier), member 25	0.000472282	0.288091	-3.24427	-0.867791	-1.67405	-0.447782
NM_001164360	Erlin1	ER lipid raft associated 1	0.0421931	0.924401	-2.06693	-0.0927469	-1.06654	-0.0478576
NM_001164361	Plekha8	pleckstrin homology domain containing, family A (phosphoinositide binding specific) member 8	0.400386	0.0208124	1.02468	2.62739	0.528737	1.35574
NM_001164466	Dpys	dihydropyrimidinase	0.0174151	0.00156596	-2.16802	-2.51131	-1.1187	-1.29584
NM_001164477	Ifih1	interferon induced with helicase C domain 1	0.000729865	0.000707359	6.17409	4.25155	3.18584	2.19381
NM_001164488	Wars	tryptophanyl-tRNA synthetase	9.06184e-07	0.0536399	4.66956	1.55644	2.4095	0.803124
NM_001164491	Ablim3	actin binding LIM protein family, member 3	0.220459	0.0470273	-1.16117	1.53934	-0.599167	0.794304
NM_001164503	Akap11	A kinase (PRKA) anchor protein 11	0.186572	0.01344	-0.992312	-1.54519	-0.512035	-0.797323
NM_001164525	Tstd1	thiosulfate sulfurtransferase (rhodanese)-like domain containing 1	0.550795	8.40596e-05	0.484254	2.66055	0.249876	1.37285
NM_001164528	Ildr2	immunoglobulin-like domain containing receptor 2	1.56491e-06	0.206086	-4.28371	-0.948392	-2.2104	-0.489372
NM_001164558	Pdzk1ip1	PDZK1 interacting protein 1	0.785499	0.0240966	0.330683	-2.62111	0.170633	-1.3525
NM_001164561	Exosc1	exosome component 1	0.0458226	0.789055	3.2376	0.475229	1.67061	0.245219
NM_001164562	Sec22c	SEC22 vesicle trafficking protein homolog C (S. cerevisiae)	0.0177428	0.111735	-2.19307	-1.78162	-1.13163	-0.919321
NM_001164565	Acnat1	acyl-coenzyme A amino acid N-acyltransferase 1	0.0834422	0.00711446	-1.50003	2.05455	-0.774017	1.06015
NM_001164566	Spats2l	spermatogenesis associated, serine-rich 2-like	1.2057e-13	1.04361e-14	7.89119	7.35811	4.07187	3.7968
NM_001164567	Vill	villin-like	0.956719	1.8202e-05	0.0635856	4.17489	0.0328103	2.15425
NM_001164575	Zfp169	zinc finger protein 169	0.489207	0.028291	-0.754958	-2.62453	-0.38956	-1.35426
NM_001164597	Znf512b	zinc finger protein 512B	0.0347541	0.626975	-1.98972	0.355132	-1.0267	0.183249
NM_001164628	Arhgap8	Rho GTPase activating protein 8	0.000303066	0.820716	6.67492	0.510897	3.44427	0.263624
NM_001164640	Apol7a	apolipoprotein L 7a	0.093936	0.0246473	2.12013	2.02846	1.09399	1.04669
NM_001164709	Syvn1	synovial apoptosis inhibitor 1, synoviolin	0.00704472	0.881965	4.3221	-0.18267	2.23021	-0.094258
NM_001164717	Sh3pxd2a	SH3 and PX domains 2A	3.10088e-05	0.794701	-4.71818	-0.223854	-2.43459	-0.115509
NM_001164745	Ptp4a2	protein tyrosine phosphatase 4a2	0.00904257	0.0730279	-3.78462	-1.62546	-1.95287	-0.838741
NM_001164763	Rarres1	retinoic acid receptor responder (tazarotene induced) 1	0.105462	0.0126449	-1.54741	-1.82814	-0.798468	-0.943323
NM_001164797	Hephl1	hephaestin-like 1	0.00357483	0.585259	8.89388	-3.52175	4.58926	-1.81723
NM_001164804	Coro2a	coronin, actin binding protein 2A	0.0511816	0.00160907	1.98247	2.88199	1.02296	1.48711
NM_001165919	1700123I01Rik	RIKEN cDNA 1700123I01 gene	0.0186519	0.109422	8.3509	5.79655	4.30908	2.99103
NM_001165925	Cldn14	claudin 14	0.000512974	0.647993	3.31003	-0.392388	1.70798	-0.202473
NM_001165934	Rgs9	regulator of G-protein signaling 9	0.0459652	0.424643	2.59805	-1.12534	1.3406	-0.58068
NM_001165951	Vangl1	vang-like 1 (van gogh, Drosophila)	0.0491905	0.144278	2.92014	2.04114	1.5068	1.05323
NM_001165952	Trim45	tripartite motif-containing 45	0.048131	0.137133	3.75282	2.74011	1.93646	1.4139
NM_001166063	Ccdc152	coiled-coil domain containing 152	0.00341737	0.00166585	-3.19433	-3.05385	-1.64828	-1.57579
NM_001166064	Syde2	synapse defective 1, Rho GTPase, homolog 2 (C. elegans)	1.8525e-05	0.0286491	-5.12143	-2.03073	-2.64267	-1.04786
NM_001166249	Mgll	monoglyceride lipase	0.0148771	0.250261	-3.65919	-1.45718	-1.88815	-0.75191
NM_001166385	Sp4	trans-acting transcription factor 4	0.00152585	0.948793	-3.1265	0.0527903	-1.61328	0.0272399
NM_001166389	Ptp4a3	protein tyrosine phosphatase 4a3	0.0446488	0.244567	-3.20782	1.10346	-1.65524	0.56939
NM_001166402	Tnfaip3	tumor necrosis factor, alpha-induced protein 3	5.3482e-09	0.00423204	8.14309	3.73154	4.20185	1.92548
NM_001166437	Tbc1d25	TBC1 domain family, member 25	0.0022492	0.229397	3.187	1.252	1.6445	0.646035
NM_001166493	Rasgrp3	RAS, guanyl releasing protein 3	0.0359662	0.296774	-2.024	-0.935694	-1.04439	-0.48282
NM_001166580	8430408G22Rik	RIKEN cDNA 8430408G22 gene	0.0176213	0.000133889	-2.44259	-3.55944	-1.26038	-1.83668
NM_001166585	Tead1	TEA domain family member 1	5.65261e-06	0.344268	3.87375	0.676532	1.99886	0.349092
NM_001166643	Bcas3	breast carcinoma amplified sequence 3	0.025649	0.832876	-2.83803	-0.192031	-1.46443	-0.0990886
NM_001166645	Zfp882	zinc finger protein 882	0.035819	0.243051	-2.31071	-1.1233	-1.19233	-0.579626
NM_001167680	Rhbdf2	rhomboid 5 homolog 2 (Drosophila)	0.000108725	0.011737	4.41341	2.23365	2.27733	1.15257
NM_001167743	Slfn8	schlafen 8	1.77133e-07	0.0001977	7.68772	4.77372	3.96688	2.46325
NM_001167828	Trim30d	tripartite motif-containing 30D	6.15847e-09	7.9958e-11	6.78761	6.05203	3.50242	3.12286
NM_001167873	Zfp568	zinc finger protein 568	0.0888448	0.0112574	-8.98691	-7.21984	-4.63726	-3.72545
NM_001167907	Gm4952	predicted gene 4952	3.96415e-05	0.238053	-3.87853	1.12295	-2.00133	0.579445
NM_001167936	Zyg11a	zyg-11 homolog A (C. elegans)	9.87634e-05	0.744812	-5.34415	0.303559	-2.75759	0.156637
NM_001168295	Serpina3f	serine (or cysteine) peptidase inhibitor, clade A, member 3F	0.00850296	0.119047	6.17314	2.75123	3.18535	1.41964
NM_001168333	Tinagl1	tubulointerstitial nephritis antigen-like 1	0.0151164	0.0093497	2.35683	2.09148	1.21613	1.07921
NM_001168615	Tifab	TRAF-interacting protein with forkhead-associated domain, family member B	0.0173091	0.00187961	2.82644	3.44276	1.45845	1.77647
NM_001169577	Ube2h	ubiquitin-conjugating enzyme E2H	0.00162989	0.0113639	-2.86592	-1.91207	-1.47882	-0.986633
NM_001170395	Cd163	CD163 antigen	0.991587	1.52415e-05	-33.0082	-6.37657	-17.0323	-3.29032
NM_001170401	Tmem229b	transmembrane protein 229B	0.00023797	0.145284	3.76634	1.77976	1.94344	0.91836
NM_001170556	Prkag2	protein kinase, AMP-activated, gamma 2 non-catalytic subunit	0.0314252	0.559862	-2.91315	-0.645104	-1.50319	-0.332875
NM_001170571	Fam47e	family with sequence similarity 47, member E	0.000962038	0.207096	-4.66586	-1.12844	-2.40759	-0.582275
NM_001170643	Rnf144b	ring finger protein 144B	0.489631	0.0121983	-0.57851	1.82927	-0.298512	0.943907
NM_001170691	Elmod2	ELMO/CED-12 domain containing 2	1.61138e-06	0.351998	3.77419	0.593451	1.94749	0.306222
NM_001170853	Mndal	myeloid nuclear differentiation antigen like	1.1949e-09	6.05967e-05	5.04025	2.85098	2.60078	1.47111
NM_001170868	Ncald	neurocalcin delta	1.15086e-06	0.143527	-4.91642	-1.18258	-2.53688	-0.610212
NM_001170978	Abat	4-aminobutyrate aminotransferase	0.0359834	0.278779	-2.79383	-1.32171	-1.44162	-0.682007
NM_001171001	Ahcyl2	S-adenosylhomocysteine hydrolase-like 2	0.0444483	0.839256	-2.36288	-0.182119	-1.21925	-0.0939739
NM_001171003	Mgam	maltase-glucoamylase	0.01976	0.00289594	-1.82946	-1.99959	-0.944007	-1.03179
NM_001171005	Prkd3	protein kinase D3	0.00298171	0.659766	-3.05092	-0.422716	-1.57428	-0.218122
NM_001171007	Nod1	nucleotide-binding oligomerization domain containing 1	6.46787e-05	0.024926	3.58479	1.81505	1.84976	0.936568
NM_001172055	Bdh2	3-hydroxybutyrate dehydrogenase, type 2	0.291185	0.00569332	-1.26169	-3.24706	-0.651033	-1.67549
NM_001172107	Gramd1c	GRAM domain containing 1C	0.0397229	0.269544	-2.32596	-1.11079	-1.2002	-0.573172
NM_001172117	Hck	hemopoietic cell kinase	0.000348057	2.4201e-05	3.14586	3.33739	1.62327	1.7221
NM_001172206	Arid5a	AT rich interactive domain 5A (MRF1-like)	1.49692e-10	0.897053	7.57321	-0.151282	3.90779	-0.0780616
NM_001173459	LOC100038947	signal-regulatory protein beta 1-like	0.0465089	0.00881344	5.84723	7.26821	3.01718	3.75041
NM_001173460	Sirpb1b	signal-regulatory protein beta 1B	0.00520295	0.0026599	5.48634	5.60124	2.83096	2.89025
NM_001174079	Smarca4	SWI/SNF related, matrix associated, actin dependent regulator of chromatin, subfamily a, member 4	0.198492	0.01277	1.3437	1.95094	0.69335	1.00669
NM_001177351	AW112010	expressed sequence AW112010	0.000336537	0.000273752	3.979	2.83925	2.05317	1.46506
NM_001177354	Myc	myelocytomatosis oncogene	0.0146058	0.0901207	-2.28061	-1.39492	-1.1768	-0.719781
NM_001177370	Nfkb2	nuclear factor of kappa light polypeptide gene enhancer in B cells 2, p49/p100	0.00641053	0.361302	4.69818	1.01203	2.42427	0.522208
NM_001177379	Cpeb2	cytoplasmic polyadenylation element binding protein 2	0.0151715	0.272751	-2.64918	-0.979432	-1.36698	-0.505389
NM_001177464	Zfp516	zinc finger protein 516	0.0419629	0.0579144	1.76833	-2.40224	0.912462	-1.23956
NM_001177536	Prdm11	PR domain containing 11	0.0496946	0.457978	3.85272	1.5372	1.98801	0.793198
NM_001177552	Bfar	bifunctional apoptosis regulator	0.032241	0.902018	2.50565	-0.120645	1.29292	-0.062253
NM_001177557	Gng12	guanine nucleotide binding protein (G protein), gamma 12	0.0315475	0.528578	2.92751	-0.745889	1.5106	-0.38488
NM_001177561	Slc10a1	solute carrier family 10 (sodium/bile acid cotransporter family), member 1	0.00108655	0.384748	-4.09855	-0.96488	-2.11486	-0.49788
NM_001177571	Ccdc162	coiled-coil domain containing 162	2.96556e-05	0.00723462	3.81894	2.29693	1.97058	1.18522
NM_001177572	Slc25a13	solute carrier family 25 (mitochondrial carrier, adenine nucleotide translocator), member 13	0.0040065	0.0449638	-2.54542	-1.48878	-1.31344	-0.768214
NM_001177576	Slc25a22	solute carrier family 25 (mitochondrial carrier, glutamate), member 22	0.0398503	0.722437	2.42329	0.293369	1.25042	0.151379
NM_001177631	Etl4	enhancer trap locus 4	0.585067	0.00134262	-6.18564	4.50367	-3.1918	2.3239
NM_001177658	Mrpl15	mitochondrial ribosomal protein L15	0.0330073	0.730636	-1.60418	0.219303	-0.827761	0.113161
NM_001177713	Cyp26b1	cytochrome P450, family 26, subfamily b, polypeptide 1	1.06661e-07	0.00946101	-7.14209	2.10139	-3.68533	1.08432
NM_001177750	Gm10767	predicted gene 10767	0.0266406	0.882471	-4.15595	-0.158193	-2.14448	-0.0816279
NM_001177758	Pfkfb3	6-phosphofructo-2-kinase/fructose-2,6-biphosphatase 3	4.02268e-05	0.570753	5.66814	-0.734302	2.92477	-0.378901
NM_001177844	Frmd4a	FERM domain containing 4A	0.0235973	0.203808	1.93446	0.992772	0.998184	0.512272
NM_001177867	Sgol2	shugoshin-like 2 (S. pombe)	0.998762	0.0114495	-31.3873	-4.25357	-16.1959	-2.19485
NM_001177871	Filip1l	filamin A interacting protein 1-like	0.910461	0.047921	0.109396	1.62977	0.0564487	0.840965
NM_001177878	Phka2	phosphorylase kinase alpha 2	0.0405872	0.814169	-4.83896	-0.423985	-2.49691	-0.218777
NM_001177879	Phka2	phosphorylase kinase alpha 2	0.0399936	0.433298	-2.00189	0.629732	-1.03298	0.324943
NM_001177884	Whsc1	Wolf-Hirschhorn syndrome candidate 1 (human)	0.0280974	0.0392131	-2.88311	-2.15532	-1.48769	-1.11215
NM_001184708	Tfdp2	transcription factor Dp 2	0.0128448	0.018791	-4.99711	-8.44369	-2.57852	-4.35696
NM_001184711	Tfdp2	transcription factor Dp 2	0.989502	0.0255355	-32.4888	-5.02155	-16.7643	-2.59113
NM_001184980	Sult2a5	sulfotransferase family 2A, dehydroepiandrosterone (DHEA)-preferring, member 5	0.00134336	0.000412604	-4.64508	-4.20196	-2.39687	-2.16822
NM_001184981	Sult2a7	sulfotransferase family 2A, dehydroepiandrosterone (DHEA)-preferring, member 7	1.11562e-05	0.00560641	-6.41465	2.69675	-3.30997	1.39153
NM_001185002	Rhox13	reproductive homeobox 13	0.00142964	0.0291516	6.89418	4.76607	3.55741	2.4593
NM_001185020	Wnk1	WNK lysine deficient protein kinase 1	0.0414275	0.477425	2.40425	0.750788	1.2406	0.387408
NM_001185164	Vegfb	vascular endothelial growth factor B	0.459139	0.029355	-0.953789	-3.08088	-0.492157	-1.58974
NM_001190297	Gpr155	G protein-coupled receptor 155	0.0108707	0.145	-1.99243	-0.934892	-1.0281	-0.482406
NM_001190330	Ces2a	carboxylesterase 2A	0.281643	0.017937	-1.1093	-2.01253	-0.572402	-1.03847
NM_001190379	Camta2	calmodulin binding transcription activator 2	0.0283525	0.818691	-2.22373	0.187153	-1.14745	0.0965711
NM_001190414	Gne	glucosamine (UDP-N-acetyl)-2-epimerase/N-acetylmannosamine kinase	0.0291661	0.603471	-1.9793	-0.413413	-1.02132	-0.213322
NM_001190448	Ddc	dopa decarboxylase	1.05693e-13	0.768361	-7.00647	0.233119	-3.61535	0.12029
NM_001190717	Dbf4	DBF4 homolog (S. cerevisiae)	0.966108	0.00718813	-0.0418588	-2.50367	-0.0215992	-1.2919
NM_001190718	Dcaf12l1	DDB1 and CUL4 associated factor 12-like 1	0.149736	0.000260439	-1.36406	-3.16462	-0.703858	-1.63295
NM_001190733	Dcun1d4	DCN1, defective in cullin neddylation 1, domain containing 4 (S. cerevisiae)	0.00969949	0.224756	-3.28888	-1.74582	-1.69707	-0.900846
NM_001190830	Jak3	Janus kinase 3	6.9862e-06	0.00517842	3.74565	2.04327	1.93276	1.05433
NM_001190975	Axl	AXL receptor tyrosine kinase	0.0162449	0.0082606	2.44995	2.22577	1.26418	1.1485
NM_001190985	Lancl1	LanC (bacterial lantibiotic synthetase component C)-like 1	0.794035	0.00687694	-0.197924	1.72455	-0.102129	0.889873
NM_001193271	Meis1	Meis homeobox 1	0.356951	5.33318e-05	1.20471	4.3332	0.621634	2.23594
NM_001195075	Klhl3	kelch-like 3 (Drosophila)	0.00705546	0.984012	-4.39805	-0.0204178	-2.2694	-0.0105356
NM_001195083	Phc2	polyhomeotic-like 2 (Drosophila)	1.6546e-07	0.0144596	4.67597	1.61884	2.41281	0.835323
NM_001195253	Gm3336	predicted gene 3336	0.0146219	0.761588	-3.41173	-0.305001	-1.76046	-0.157381
NM_001195298	Kifc1	kinesin family member C1	0.0294125	0.610936	2.7984	-0.697005	1.44398	-0.359656
NM_001195529	Gm4980	predicted gene 4980	0.00640593	0.273766	-2.6367	0.853654	-1.36054	0.440487
NM_001195596	2010003K15Rik	RIKEN cDNA 2010003K15 gene	0.000291189	0.207362	2.80162	0.777724	1.44564	0.401307
NM_001195633	Epg5	ectopic P-granules autophagy protein 5 homolog (C. elegans)	0.0413297	0.938531	-1.50761	0.0476287	-0.77793	0.0245765
NM_001198560	H2-Q7	histocompatibility 2, Q region locus 7	0.027551	0.010902	5.33822	5.07262	2.75453	2.61748
NM_001198561	H2-Q7	histocompatibility 2, Q region locus 7	4.70039e-06	1.04718e-11	4.95576	5.51874	2.55718	2.84768
NM_001198787	Aatk	apoptosis-associated tyrosine kinase	0.00640734	0.857365	-3.56109	-0.20961	-1.83753	-0.108159
NM_001198794	AB124611	cDNA sequence AB124611	0.0324249	0.0613303	4.87235	4.14103	2.51414	2.13678
NM_001198808	Sfmbt2	Scm-like with four mbt domains 2	0.288567	0.0377478	-1.85774	-4.00156	-0.958595	-2.06481
NM_001198839	Bcar1	breast cancer anti-estrogen resistance 1	0.0173397	0.201134	-2.1899	-0.954109	-1.12999	-0.492322
NM_001198955	Gm7694	predicted gene 7694	2.32928e-05	0.114688	3.31439	1.08397	1.71023	0.559328
NM_001199025	Pla2g6	phospholipase A2, group VI	0.0215088	0.610877	-2.91338	-0.474882	-1.50331	-0.24504
NM_001199114	Slc29a1	solute carrier family 29 (nucleoside transporters), member 1	0.0451053	0.859463	-2.30084	0.177869	-1.18724	0.0917806
NM_001199124	Spc25	SPC25, NDC80 kinetochore complex component, homolog (S. cerevisiae)	0.109795	0.0193264	-4.77471	-3.66809	-2.46376	-1.89274
NM_001199186	Slc44a2	solute carrier family 44, member 2	0.433723	0.0481187	0.852698	1.76801	0.439994	0.912297
NM_001199276	Tnip1	TNFAIP3 interacting protein 1	0.0114653	0.0331838	3.22222	2.50989	1.66267	1.29511
NM_001199304	Atxn1	ataxin 1	0.00151256	0.00892327	-3.24295	-1.92093	-1.67337	-0.991202
NM_001199306	2810007J24Rik	RIKEN cDNA 2810007J24 gene	0.0132762	0.00136195	-3.56398	-4.3946	-1.83902	-2.26762
NM_001199677	Vps37d	vacuolar protein sorting 37D (yeast)	0.0200879	0.113441	5.12661	3.53105	2.64534	1.82203
NM_001199940	Serpina3i	serine (or cysteine) peptidase inhibitor, clade A, member 3I	4.15485e-08	0.000988924	8.7885	5.21403	4.53488	2.69045
NM_001201391	Beta-s	hemoglobin subunit beta-1-like	0.149661	0	-1.19688	-6.3931	-0.617592	-3.29885
NM_001202500	Armcx4	armadillo repeat containing, X-linked 4	0.888972	0.0027534	0.142889	2.64094	0.0737308	1.36273
NM_001204129	C1qtnf1	C1q and tumor necrosis factor related protein 1	0.0314697	0.804013	3.5182	-0.454504	1.8154	-0.234525
NM_001204241	Clec4a3	C-type lectin domain family 4, member a3	0.586359	0.0128338	1.04151	3.9082	0.537421	2.01664
NM_001204910	AI607873	expressed sequence AI607873	2.34697e-10	6.40097e-09	5.29955	4.15082	2.73458	2.14183
NM_001204931	Reep6	receptor accessory protein 6	0.00441603	0.454958	-3.47919	-0.921247	-1.79527	-0.475365
NM_001205067	Jkamp	JNK1/MAPK8-associated membrane protein	0.0324262	0.682778	-3.33981	0.333855	-1.72335	0.17227
NM_001205068	Jmjd4	jumonji domain containing 4	0.0411641	0.65097	-4.00487	-22.734	-2.06652	-11.7308
NM_001205082	Scarb1	scavenger receptor class B, member 1	0.035988	0.198073	-3.16572	-1.51834	-1.63352	-0.783465
NM_001205216	Rxrb	retinoid X receptor beta	0.0272787	0.748231	-3.2601	0.301788	-1.68222	0.155723
NM_001205234	Nrxn2	neurexin II	0.0482622	0.359559	-2.30435	-0.884152	-1.18905	-0.456224
NM_001205243	Fasl	Fas ligand (TNF superfamily, member 6)	0.0240685	0.984423	3.57904	-20.811	1.84679	-10.7385
NM_001205314	Stat1	signal transducer and activator of transcription 1	0.00733493	0.00958468	6.40385	3.83468	3.3044	1.9787
NM_001242349	Ano1	anoctamin 1, calcium activated chloride channel	0.00291779	0.0693174	-4.79295	-1.78745	-2.47317	-0.922325
NM_001242407	Fam73b	family with sequence similarity 73, member B	1.65356e-06	0.168014	-3.9313	1.20374	-2.02856	0.621134
NM_001242427	Slc37a1	solute carrier family 37 (glycerol-3-phosphate transporter), member 1	0.0096298	0.419153	5.11153	1.52653	2.63756	0.78769
NM_001243048	Arntl	aryl hydrocarbon receptor nuclear translocator-like	0.00637865	0.0102528	2.90997	2.41367	1.50155	1.24546
NM_001243075	Cep57l1	centrosomal protein 57-like 1	0.035439	0.785997	3.53725	0.453624	1.82523	0.234071
NM_001243092	Gm3776	predicted gene 3776	0.00937228	0.0486671	-4.53006	-2.38396	-2.33752	-1.23013
NM_001243163	Sox5	SRY-box containing gene 5	0.00180205	0.641079	-3.40977	-0.379109	-1.75945	-0.195621
NM_001243305	Ncmap	noncompact myelin associated protein	0.0292722	0.00337131	-9.30696	-4.33398	-4.80241	-2.23634
NM_001243584	Mif4gd	MIF4G domain containing	0.037772	0.644692	-2.21503	0.349919	-1.14296	0.180559
NM_001243837	C7	complement component 7	0.0327946	0.385932	3.19381	1.32372	1.64801	0.683041
NM_001243908	Zfp383	zinc finger protein 383	0.01288	0.865513	-2.56918	0.148044	-1.3257	0.0763911
NM_001244952	Col25a1	collagen, type XXV, alpha 1	0.0446897	0.9875	3.66413	0.0249152	1.8907	0.0128563
NM_001252082	Zswim8	zinc finger SWIM-type containing 8	0.0181183	1	4.25818	0	2.19723	0
NM_001252201	Map4k4	mitogen-activated protein kinase kinase kinase kinase 4	0.0269776	0.389359	-3.00695	-0.88934	-1.55159	-0.458901
NM_001252342	Syt1	synaptotagmin I	1.1119e-06	0.00198361	-4.28068	-2.19079	-2.20884	-1.13045
NM_001252374	Nt5c3	5'-nucleotidase, cytosolic III	1.04595e-10	0.000217634	6.49166	3.13255	3.34971	1.6164
NM_001252401	Tle2	transducin-like enhancer of split 2, homolog of Drosophila E(spl)	0.0408936	0.430185	-2.07426	-0.679449	-1.07032	-0.350597
NM_001252456	Ptprs	protein tyrosine phosphatase, receptor type, S	0.0336206	0.127062	-4.99543	-1.93416	-2.57765	-0.998032
NM_001252457	Ddx39b	DEAD (Asp-Glu-Ala-Asp) box polypeptide 39B	0.199186	0.0120414	1.14585	1.66595	0.591262	0.859632
NM_001252458	Prkd2	protein kinase D2	0.0459133	0.0813345	1.96096	1.44776	1.01186	0.747045
NM_001252466	Ranbp3	RAN binding protein 3	0.431178	0.0396974	1.97633	3.57842	1.01979	1.84647
NM_001252470	Cpt1c	carnitine palmitoyltransferase 1c	0.0339204	0.000361999	2.69266	4.00644	1.38942	2.06733
NM_001252475	Tjap1	tight junction associated protein 1	0.00469574	0.0452468	3.44801	2.2923	1.77918	1.18283
NM_001252484	Inca1	inhibitor of CDK, cyclin A1 interacting protein 1	0.0147106	0.0979554	-2.67943	1.49915	-1.38259	0.773563
NM_001252508	D430019H16Rik	RIKEN cDNA D430019H16 gene	0.0102902	0.0649916	-4.01185	-1.96044	-2.07012	-1.01159
NM_001252518	Nono	non-POU-domain-containing, octamer binding protein	0.028337	0.558981	1.70869	-0.371169	0.881688	-0.191524
NM_001252526	Cpeb1	cytoplasmic polyadenylation element binding protein 1	0.873986	0.00828224	-0.157061	2.20869	-0.0810437	1.13969
NM_001252547	Sh2d3c	SH2 domain containing 3C	0.0932289	0.0343729	1.47339	1.72169	0.760272	0.888397
NM_001252587	Zmynd8	zinc finger, MYND-type containing 8	0.308146	0.00734146	1.25382	3.03253	0.646973	1.56479
NM_001252600	Irf7	interferon regulatory factor 7	0.0430057	0.089466	8.55367	6.62846	4.41371	3.4203
NM_001252639	Tbc1d7	TBC1 domain family, member 7	0.0780361	0.0213247	-2.01493	-2.74381	-1.03971	-1.41581
NM_001252661	5830473C10Rik	RIKEN cDNA 5830473C10 gene	0.000313488	0.137437	-2.75243	-0.97087	-1.42026	-0.500971
NM_001252665	Epb4.9	erythrocyte protein band 4.9	0.0278861	0.152617	5.13607	-3.00183	2.65022	-1.54895
NM_001253692	Elmod3	ELMO/CED-12 domain containing 3	0.000551517	0.237416	-2.99673	0.784608	-1.54632	0.404859
NM_001253716	Msra	methionine sulfoxide reductase A	0.315706	0.00868367	-1.17122	-2.49668	-0.604354	-1.28829
NM_001253740	Tpm3	tropomyosin 3, gamma	0.0174949	0.820633	1.95536	0.213116	1.00897	0.109968
NM_001253834	Atp2c1	ATPase, Ca++-sequestering	0.414198	0.0127719	-1.19548	-4.91043	-0.616871	-2.53379
NM_001254747	Il15	interleukin 15	0.000393839	0.0265312	3.49803	2.05389	1.80499	1.05981
NM_001254762	Mospd3	motile sperm domain containing 3	0.0319142	0.44314	-1.94875	-0.611066	-1.00556	-0.315311
NM_001256059	Ccdc149	coiled-coil domain containing 149	0.0905128	0.0189926	1.75501	-2.35148	0.905587	-1.21337
NM_001256083	Myo7a	myosin VIIA	0.0179609	0.919425	-2.30641	0.0769334	-1.19011	0.0396978
NM_001256104	Slc10a3	solute carrier family 10 (sodium/bile acid cotransporter family), member 3	0.0209409	0.53781	2.6877	0.693873	1.38686	0.35804
NM_001256174	A630076J17Rik	RIKEN cDNA A630076J17 gene	0.0118463	0.00107933	3.25786	3.86594	1.68106	1.99483
NM_001256224	Wnt5a	wingless-related MMTV integration site 5A	0.000442811	0.465475	4.74958	0.988128	2.45079	0.509876
NM_001256493	2210404O09Rik	RIKEN cDNA 2210404O09 gene	0.00801189	0.0840363	2.78805	1.68159	1.43864	0.867703
NM_001267622	Ttc28	tetratricopeptide repeat domain 28	0.00218329	0.610584	-5.20626	-0.493413	-2.68644	-0.254602
NM_001267717	D0H4S114	DNA segment, human D4S114	1.37131e-06	0.00177875	-6.77986	-3.81853	-3.49842	-1.97037
NM_001267724	Asb13	ankyrin repeat and SOCS box-containing 13	0.0196347	0.371526	3.25501	0.899363	1.67959	0.464073
NM_001267796	6330403M23Rik	RIKEN cDNA 6330403M23 gene	1.18854e-05	0.00336946	-4.00493	-2.19732	-2.06655	-1.13382
NM_001270430	Gm5549	predicted gene 5549	0.00205452	0.379104	-5.50851	-0.917526	-2.8424	-0.473445
NM_001270446	Ccdc30	coiled-coil domain containing 30	0.000535472	0.00889142	-4.86252	-2.86857	-2.50907	-1.48019
NM_001270646	Prob1	proline rich basic protein 1	0.0053551	0.32204	-2.56577	0.711026	-1.32394	0.366891
NM_001270996	Adam9	a disintegrin and metallopeptidase domain 9 (meltrin gamma)	0.484795	0.0175302	-0.854239	-2.4359	-0.440789	-1.25693
NM_001271005	C920025E04Rik	RIKEN cDNA C920025E04 gene	0.00330305	0.00413615	3.7738	3.46218	1.94729	1.78649
NM_001271407	Sorbs3	sorbin and SH3 domain containing 3	0.0468916	0.855924	-4.61636	-0.284881	-2.38205	-0.146999
NM_001271409	Sorbs3	sorbin and SH3 domain containing 3	0.000783027	0.405556	-3.44146	0.683955	-1.7758	0.352922
NM_001271419	Ly6a	lymphocyte antigen 6 complex, locus A	5.87012e-10	0	5.77415	8.37679	2.97947	4.32244
NM_001271725	Trim2	tripartite motif-containing 2	0.00156744	0.0326923	-5.36256	-1.95017	-2.76709	-1.00629
NM_001271759	Adra1a	adrenergic receptor, alpha 1a	0.999438	0.0120016	-37.8543	-4.96399	-19.5329	-2.56143
NM_001271768	Bhlhe41	basic helix-loop-helix family, member e41	0.00564128	0.993472	-4.19008	-32.995	-2.16209	-17.0255
NM_001271772	Skil	SKI-like	0.0272982	0.112554	4.01772	2.7535	2.07315	1.42081
NM_007379	Abca2	ATP-binding cassette, sub-family A (ABC1), member 2	0.00229744	0.0978264	-2.27296	-1.03963	-1.17285	-0.536451
NM_007393	Actb	actin, beta	0.042597	0.594184	3.40582	0.530066	1.75741	0.273515
NM_007398	Ada	adenosine deaminase	0.437385	0.00193922	0.84502	2.96584	0.436032	1.53038
NM_007403	Adam8	a disintegrin and metallopeptidase domain 8	0.0118034	0.00539273	3.40795	3.38613	1.75851	1.74725
NM_007405	Adcy6	adenylate cyclase 6	0.00124805	0.183819	-2.46422	-0.848284	-1.27154	-0.437716
NM_007414	Adprh	ADP-ribosylarginine hydrolase	3.49151e-10	0.202935	5.26238	0.951402	2.7154	0.490925
NM_007416	Adra1b	adrenergic receptor, alpha 1b	2.02949e-05	0.830047	-3.24125	0.139068	-1.67249	0.0717594
NM_007420	Adrb2	adrenergic receptor, beta 2	0.0142999	0.769438	2.68137	-0.296423	1.38359	-0.152955
NM_007421	Adssl1	adenylosuccinate synthetase like 1	0.0212508	0.825697	-1.84856	-0.145594	-0.953859	-0.075127
NM_007423	Afp	alpha fetoprotein	0.495268	0.00167018	0.724583	2.92354	0.373886	1.50855
NM_007426	Angpt2	angiopoietin 2	5.99362e-05	0.897656	5.76777	0.202579	2.97618	0.104531
NM_007431	Alpl	alkaline phosphatase, liver/bone/kidney	1.99515e-05	1.64757e-13	3.40047	4.99936	1.75465	2.57968
NM_007437	Aldh3a2	aldehyde dehydrogenase family 3, subfamily A2	0.0138826	0.0264941	-2.36086	-1.77546	-1.21821	-0.916141
NM_007440	Alox12	arachidonate 12-lipoxygenase	0.00019315	0.00715264	4.46287	3.07181	2.30285	1.58506
NM_007464	Birc3	baculoviral IAP repeat-containing 3	9.77685e-05	0.857279	3.06102	-0.121707	1.57949	-0.0628008
NM_007465	Birc2	baculoviral IAP repeat-containing 2	7.14071e-05	0.0585733	3.22266	1.15965	1.6629	0.598382
NM_007468	Apoa4	apolipoprotein A-IV	0.235676	0.0351614	-1.19018	2.01433	-0.614137	1.0394
NM_007470	Apod	apolipoprotein D	1.09383e-05	6.04187e-06	7.88044	7.8467	4.06632	4.04891
NM_007472	Aqp1	aquaporin 1	1.43523e-06	0.849946	-3.75894	-0.122521	-1.93962	-0.0632211
NM_007478	Arf3	ADP-ribosylation factor 3	0.0430141	0.980377	1.66546	-0.0158588	0.859381	-0.00818317
NM_007479	Arf4	ADP-ribosylation factor 4	0.00134723	0.734138	3.26518	0.239863	1.68484	0.12377
NM_007483	Rhob	ras homolog gene family, member B	6.64635e-06	0.233892	4.42808	0.773732	2.2849	0.399247
NM_007484	Rhoc	ras homolog gene family, member C	4.07252e-12	0.000885319	6.66242	2.48542	3.43782	1.28248
NM_007487	Arl4a	ADP-ribosylation factor-like 4A	0.000505963	0.641905	3.16873	-0.389028	1.63507	-0.200739
NM_007494	Ass1	argininosuccinate synthetase 1	0.0686242	0.000452965	-2.08414	-3.33477	-1.07542	-1.72075
NM_007498	Atf3	activating transcription factor 3	1.11902e-10	0.723942	6.27961	-0.27616	3.24029	-0.142499
NM_007499	Atm	ataxia telangiectasia mutated homolog (human)	0.00077555	0.0045013	2.55121	-2.00906	1.31643	-1.03668
NM_007502	Atp1b3	ATPase, Na+/K+ transporting, beta 3 polypeptide	0.000192977	0.800379	2.92513	0.156459	1.50937	0.0807332
NM_007507	Atp5k	ATP synthase, H+ transporting, mitochondrial F1F0 complex, subunit e	0.10075	0.00188144	-1.20509	-1.96749	-0.62183	-1.01523
NM_007509	Atp6v1b2	ATPase, H+ transporting, lysosomal V1 subunit B2	0.00716814	0.273335	2.34926	0.721492	1.21222	0.372291
NM_007511	Atp7b	ATPase, Cu++ transporting, beta polypeptide	0.000739902	0.380322	-2.87439	0.586663	-1.48319	0.302719
NM_007513	Slc7a1	solute carrier family 7 (cationic amino acid transporter, y+ system), member 1	0.0040602	0.339746	3.10875	0.976967	1.60412	0.504117
NM_007514	Slc7a2	solute carrier family 7 (cationic amino acid transporter, y+ system), member 2	0.00201079	0.311892	-3.94045	-1.24253	-2.03328	-0.641146
NM_007520	Bach1	BTB and CNC homology 1	0.853262	0.0107243	0.144765	-1.6297	0.0746992	-0.840927
NM_007523	Bak1	BCL2-antagonist/killer 1	0.00311061	0.00942139	2.69282	2.09493	1.3895	1.08099
NM_007527	Bax	BCL2-associated X protein	1.09572e-05	2.09355e-05	3.43495	2.78045	1.77244	1.43472
NM_007528	Bcl6b	B cell CLL/lymphoma 6, member B	7.49319e-07	0.185075	4.56322	1.18577	2.35463	0.611861
NM_007533	Bckdha	branched chain ketoacid dehydrogenase E1, alpha polypeptide	0.0468893	0.539941	-1.79969	-0.468423	-0.928643	-0.241707
NM_007534	Bcl2a1b	B cell leukemia/lymphoma 2 related protein A1b	0.0204216	0.000575272	2.6509	3.46569	1.36787	1.7883
NM_007536	Bcl2a1d	B cell leukemia/lymphoma 2 related protein A1d	0.00642534	0.0896249	6.29659	3.98485	3.24905	2.05619
NM_007544	Bid	BH3 interacting domain death agonist	4.19452e-06	0.128924	3.62384	0.988589	1.86991	0.510114
NM_007546	Bik	BCL2-interacting killer	0.000260356	0.215772	-3.75045	-1.102	-1.93524	-0.568635
NM_007548	Prdm1	PR domain containing 1, with ZNF domain	1.06736e-05	0.843124	5.2538	0.23197	2.71097	0.119697
NM_007555	Bmp5	bone morphogenetic protein 5	0.00685351	0.110611	-2.71766	-1.37424	-1.40232	-0.709108
NM_007556	Bmp6	bone morphogenetic protein 6	0.0288377	0.611509	-2.33786	-0.476483	-1.20634	-0.245866
NM_007557	Bmp7	bone morphogenetic protein 7	0.230626	0.00619269	-1.33803	-3.07214	-0.690427	-1.58523
NM_007568	Btc	betacellulin, epidermal growth factor family member	1.4766e-13	0.00899856	6.64618	2.1996	3.42944	1.135
NM_007569	Btg1	B cell translocation gene 1, anti-proliferative	0.0302157	0.651619	1.73695	-0.27934	0.896271	-0.14414
NM_007570	Btg2	B cell translocation gene 2, anti-proliferative	0.00128265	0.667611	4.65901	-0.318065	2.40406	-0.164122
NM_007572	C1qa	complement component 1, q subcomponent, alpha polypeptide	0.374395	0.00420173	0.708449	1.89825	0.365561	0.979501
NM_007574	C1qc	complement component 1, q subcomponent, C chain	0.188829	0.00160863	1.03435	2.05906	0.533729	1.06248
NM_007577	C5ar1	complement component 5a receptor 1	0.0102505	1.34556e-07	2.89022	5.11799	1.49136	2.64089
NM_007592	Car8	carbonic anhydrase 8	7.24342e-05	0.0308938	-3.07074	-1.44928	-1.58451	-0.74783
NM_007596	Caml	calcium modulating ligand	0.0157369	0.477147	1.78615	0.449977	0.921658	0.232189
NM_007599	Capg	capping protein (actin filament), gelsolin-like	0.000641348	0.000665405	4.39857	4.54374	2.26967	2.34458
NM_007600	Capn1	calpain 1	0.0231959	0.22971	3.34173	1.68171	1.72434	0.867767
NM_007602	Capn5	calpain 5	0.0854758	0.040305	1.79444	1.87858	0.925934	0.969352
NM_007603	Capn6	calpain 6	0.00654509	0.450289	-3.60138	-0.739408	-1.85832	-0.381536
NM_007606	Car3	carbonic anhydrase 3	0.32391	0.015304	-1.90306	-3.47008	-0.981981	-1.79057
NM_007608	Car5a	carbonic anhydrase 5a, mitochondrial	2.98958e-07	0.0119998	-4.37469	-1.75812	-2.25735	-0.907193
NM_007609	Casp4	caspase 4, apoptosis-related cysteine peptidase	7.75215e-10	0.00037284	5.95878	3.31423	3.07474	1.71015
NM_007610	Casp2	caspase 2	1.49786e-09	0.228586	5.10787	0.934834	2.63567	0.482376
NM_007611	Casp7	caspase 7	2.59087e-06	0.0236985	3.79925	1.40751	1.96042	0.726279
NM_007616	Cav1	caveolin 1, caveolae protein	0.0323589	0.00959587	-2.61974	-4.48252	-1.35179	-2.31299
NM_007618	Serpina6	serine (or cysteine) peptidase inhibitor, clade A, member 6	0.202059	0.00403854	1.72549	-2.55193	0.890358	-1.3168
NM_007620	Cbr1	carbonyl reductase 1	0.00341081	0.799255	-2.28426	-0.168258	-1.17868	-0.0868214
NM_007623	Cbx2	chromobox 2	0.000354332	0.849066	-3.34875	-0.143678	-1.72796	-0.0741382
NM_007630	Ccnb2	cyclin B2	0.0101748	0.000542314	-3.43526	-4.35124	-1.7726	-2.24525
NM_007632	Ccnd3	cyclin D3	0.026378	0.464075	2.09873	-0.593959	1.08295	-0.306484
NM_007635	Ccng2	cyclin G2	0.0262563	0.142049	1.71096	-0.964541	0.882861	-0.497705
NM_007641	Ms4a1	membrane-spanning 4-domains, subfamily A, member 1	0.643625	0.00421288	-0.534907	-3.44336	-0.276013	-1.77678
NM_007645	Cd37	CD37 antigen	0.0370013	0.574827	-2.21271	-0.528103	-1.14176	-0.272502
NM_007646	Cd38	CD38 antigen	0.000198867	0.0078454	2.94768	1.79008	1.52101	0.923683
NM_007649	Cd48	CD48 antigen	0.159608	0.0128728	1.37215	2.18654	0.708031	1.12826
NM_007651	Cd53	CD53 antigen	0.00326326	2.53498e-06	2.38162	3.33631	1.22892	1.72154
NM_007652	Cd59a	CD59a antigen	0.0230485	0.125654	-2.48082	-1.24122	-1.28011	-0.640473
NM_007653	Cd63	CD63 antigen	0.22191	0.00477313	1.42618	2.65154	0.735909	1.3682
NM_007655	Cd79a	CD79A antigen (immunoglobulin-associated alpha)	0.364648	0.00146753	-1.13979	-4.51496	-0.588134	-2.32973
NM_007659	Cdk1	cyclin-dependent kinase 1	0.896761	0.00292091	0.139054	-3.00768	0.0717519	-1.55197
NM_007662	Cdh15	cadherin 15	4.88372e-05	0.0272989	5.04845	-5.74521	2.60501	-2.96454
NM_007664	Cdh2	cadherin 2	0.00266915	0.905064	-2.24313	0.073929	-1.15746	0.0381475
NM_007669	Cdkn1a	cyclin-dependent kinase inhibitor 1A (P21)	2.15787e-11	1.19371e-12	7.9234	7.041	4.08849	3.63317
NM_007670	Cdkn2b	cyclin-dependent kinase inhibitor 2B (p15, inhibits CDK4)	0.00312484	0.380475	3.49235	-1.23704	1.80206	-0.638315
NM_007671	Cdkn2c	cyclin-dependent kinase inhibitor 2C (p18, inhibits CDK4)	0.0020104	0.836277	-3.1504	-0.168891	-1.62561	-0.0871483
NM_007679	Cebpd	CCAAT/enhancer binding protein (C/EBP), delta	3.64813e-05	0.0462219	4.25818	1.96757	2.19723	1.01527
NM_007681	Cenpa	centromere protein A	9.66981e-08	6.26864e-06	-5.72484	-3.97884	-2.95403	-2.05309
NM_007692	Chkb	choline kinase beta	0.0435174	0.0530341	-3.42096	-3.07855	-1.76522	-1.58854
NM_007695	Chi3l1	chitinase 3-like 1	0.032407	0.000936523	3.0904	4.30559	1.59465	2.22169
NM_007696	Ovgp1	oviductal glycoprotein 1	0.00791705	0.00028219	-4.10435	-5.77459	-2.11785	-2.9797
NM_007703	Elovl3	elongation of very long chain fatty acids (FEN1/Elo2, SUR4/Elo3, yeast)-like 3	1.39715e-06	1.26971e-07	-5.53647	-5.2669	-2.85683	-2.71773
NM_007706	Socs2	suppressor of cytokine signaling 2	0.820369	0.0245481	-0.310522	-2.94443	-0.16023	-1.51933
NM_007715	Clock	circadian locomotor output cycles kaput	0.00187832	0.147869	-2.31369	-0.8972	-1.19387	-0.462957
NM_007717	Cmah	cytidine monophospho-N-acetylneuraminic acid hydroxylase	9.16171e-05	0.00230608	-4.56659	-3.15462	-2.35637	-1.62779
NM_007730	Col12a1	collagen, type XII, alpha 1	0.0195228	0.405517	-2.4728	0.736867	-1.27597	0.380225
NM_007731	Col13a1	collagen, type XIII, alpha 1	0.0363063	0.545816	-3.24154	0.600883	-1.67264	0.310057
NM_007742	Col1a1	collagen, type I, alpha 1	0.47193	0.0222073	0.640002	1.71124	0.330242	0.883001
NM_007746	Map3k8	mitogen-activated protein kinase kinase kinase 8	3.05028e-09	0.018336	5.3063	2.0447	2.73806	1.05507
NM_007747	Cox5a	cytochrome c oxidase subunit Va	0.441938	0.0280396	-0.658693	-1.5369	-0.339887	-0.793042
NM_007749	Cox7c	cytochrome c oxidase subunit VIIc	0.344566	0.0116787	-0.865648	-2.09511	-0.446676	-1.08108
NM_007757	Cpox	coproporphyrinogen oxidase	0.00479124	0.785657	-2.19654	-0.180815	-1.13342	-0.0933011
NM_007758	Cr2	complement receptor 2	0.492091	0.0185397	-0.962462	-3.56514	-0.496632	-1.83962
NM_007760	Crat	carnitine acetyltransferase	8.25312e-05	0.27546	-3.67138	0.799057	-1.89444	0.412315
NM_007761	Crcp	calcitonin gene-related peptide-receptor component protein	0.294403	0.00200758	0.771929	1.90936	0.398317	0.985232
NM_007764	Crkl	v-crk sarcoma virus CT10 oncogene homolog (avian)-like	0.0256035	0.872434	1.66464	0.102601	0.858956	0.0529424
NM_007769	Dmbt1	deleted in malignant brain tumors 1	5.4297e-06	0.541627	6.23329	-0.925204	3.21639	-0.477407
NM_007771	Cry1	cryptochrome 1 (photolyase-like)	0.106087	0.0230538	1.47984	1.84556	0.763598	0.952311
NM_007778	Csf1	colony stimulating factor 1 (macrophage)	2.2191e-07	0.00636311	5.25686	2.16367	2.71255	1.11646
NM_007781	Csf2rb2	colony stimulating factor 2 receptor, beta 2, low-affinity (granulocyte-macrophage)	0.0202444	0.00303558	2.38342	2.69892	1.22985	1.39265
NM_007791	Csrp1	cysteine and glycine-rich protein 1	2.37559e-09	3.33783e-05	4.91678	2.77253	2.53707	1.43063
NM_007795	Ctf1	cardiotrophin 1	0.00200379	0.833085	-3.12987	0.172966	-1.61502	0.0892508
NM_007799	Ctse	cathepsin E	0.469451	0.0254646	-1.13204	-4.56942	-0.584136	-2.35783
NM_007804	Cux2	cut-like homeobox 2	0.00660347	0.809663	-3.57441	-0.279487	-1.8444	-0.144216
NM_007805	Cyb561	cytochrome b-561	0.000510222	0.201208	2.89623	0.977206	1.49446	0.50424
NM_007806	Cyba	cytochrome b-245, alpha polypeptide	0.0353328	5.62895e-05	1.82332	3.00821	0.940837	1.55224
NM_007807	Cybb	cytochrome b-245, beta polypeptide	6.51872e-07	0.0186274	4.22601	1.51108	2.18063	0.779721
NM_007809	Cyp17a1	cytochrome P450, family 17, subfamily a, polypeptide 1	1.69883e-05	0.0848504	-5.73436	-2.01957	-2.95894	-1.0421
NM_007811	Cyp26a1	cytochrome P450, family 26, subfamily a, polypeptide 1	2.96402e-06	0.000231562	-4.12467	-2.53978	-2.12834	-1.31053
NM_007812	Cyp2a5	cytochrome P450, family 2, subfamily a, polypeptide 5	2.42163e-06	0.653583	-5.12487	-0.466388	-2.64444	-0.240657
NM_007815	Cyp2c29	cytochrome P450, family 2, subfamily c, polypeptide 29	0.375125	0.0148737	-1.25683	-2.72759	-0.648527	-1.40744
NM_007820	Cyp3a16	cytochrome P450, family 3, subfamily a, polypeptide 16	0.0305443	0.0105067	-2.71718	-2.72838	-1.40207	-1.40785
NM_007822	Cyp4a14	cytochrome P450, family 4, subfamily a, polypeptide 14	0.0247822	0.00487005	-2.49111	-2.59077	-1.28542	-1.33684
NM_007823	Cyp4b1	cytochrome P450, family 4, subfamily b, polypeptide 1	0.0332584	0.956139	-1.87992	-0.0403729	-0.970042	-0.0208325
NM_007824	Cyp7a1	cytochrome P450, family 7, subfamily a, polypeptide 1	1.55431e-15	0.143364	-8.13497	-1.3002	-4.19766	-0.670905
NM_007829	Daxx	Fas death domain-associated protein	6.04377e-09	0.0135665	7.71319	2.84532	3.98002	1.46819
NM_007830	Dbi	diazepam binding inhibitor	0.755025	6.76801e-05	-0.404956	-3.7433	-0.208958	-1.93155
NM_007832	Dck	deoxycytidine kinase	0.000315231	0.254484	2.9746	0.878338	1.5349	0.453224
NM_007836	Gadd45a	growth arrest and DNA-damage-inducible 45 alpha	6.99798e-05	0.0113647	3.78427	-1.98164	1.95269	-1.02253
NM_007837	Ddit3	DNA-damage inducible transcript 3	0.0477712	0.00311981	3.59357	4.92756	1.85429	2.54263
NM_007843	Defb1	defensin beta 1	2.10843e-08	0.665122	5.82814	-0.397078	3.00733	-0.204893
NM_007857	Dhh	desert hedgehog	0.000725177	0.692336	4.38252	0.569081	2.26139	0.293647
NM_007860	Dio1	deiodinase, iodothyronine, type I	1.03138e-05	3.42816e-05	-4.06435	-3.20524	-2.09721	-1.65391
NM_007865	Dll1	delta-like 1 (Drosophila)	1.30458e-07	0.927398	4.43527	-0.0733055	2.28861	-0.0378258
NM_007868	Dmd	dystrophin, muscular dystrophy	0.000985309	0.752707	-2.6028	0.20072	-1.34305	0.103572
NM_007880	Arid3a	AT rich interactive domain 3A (BRIGHT-like)	0.0198328	0.216283	2.50431	1.2354	1.29223	0.637468
NM_007891	E2f1	E2F transcription factor 1	0.0741052	0.0192453	-1.89401	-2.19356	-0.977311	-1.13188
NM_007898	Ebp	phenylalkylamine Ca2+ antagonist (emopamil) binding protein	0.623075	0.000543962	-0.485764	-2.70761	-0.250655	-1.39713
NM_007908	Eef2k	eukaryotic elongation factor-2 kinase	0.00120089	0.117503	-3.33129	-1.31048	-1.71895	-0.676209
NM_007913	Egr1	early growth response 1	0.998463	0	-0.00267976	-7.16344	-0.00138276	-3.69635
NM_007914	Ehf	ets homologous factor	0.134237	0.0217404	1.72903	2.29412	0.892183	1.18377
NM_007920	Elf1	E74-like factor 1	7.16176e-05	0.355041	3.78161	0.734011	1.95132	0.378751
NM_007921	Elf3	E74-like factor 3	2.26302e-08	0.000377729	8.23573	4.00687	4.24965	2.06755
NM_007930	Enc1	ectodermal-neural cortex 1	2.85194e-12	0.0377688	5.97178	1.51701	3.08145	0.782781
NM_007931	Endog	endonuclease G	0.732657	0.0166012	-0.302466	1.76036	-0.156073	0.908348
NM_007953	Esrra	estrogen related receptor, alpha	0.514659	0.0326366	0.552444	1.5062	0.285062	0.777204
NM_007961	Etv6	ets variant gene 6 (TEL oncogene)	0.000257517	0.0599107	2.77452	1.17131	1.43166	0.604398
NM_007962	Mpzl2	myelin protein zero-like 2	7.21097e-09	0.480124	-4.95415	0.459975	-2.55635	0.237348
NM_007964	Evi5	ecotropic viral integration site 5	0.000509594	0.650114	-2.80005	0.320685	-1.44483	0.165474
NM_007981	Acsl1	acyl-CoA synthetase long-chain family member 1	8.70517e-06	0.0212131	-5.23047	-2.374	-2.69893	-1.22499
NM_007982	Ptk2	PTK2 protein tyrosine kinase 2	0.00371655	0.634766	2.17908	0.305698	1.12441	0.157741
NM_007983	Faf1	Fas-associated factor 1	0.0284981	0.434522	-1.65813	0.484442	-0.8556	0.249973
NM_007986	Fap	fibroblast activation protein	0.000350159	0.771167	4.22495	0.349121	2.18008	0.180147
NM_007987	Fas	Fas (TNF receptor superfamily member 6)	5.27734e-08	0.00261594	4.5026	1.89488	2.32335	0.977764
NM_007988	Fasn	fatty acid synthase	0.483079	0.000465098	-1.03027	-3.89892	-0.531623	-2.01185
NM_007993	Fbn1	fibrillin 1	0.0141018	0.0288721	2.34036	1.86314	1.20763	0.961384
NM_007995	Fcna	ficolin A	0.231617	0.0200518	-0.899053	-1.52574	-0.463913	-0.787285
NM_007996	Fdx1	ferredoxin 1	0.0480334	0.00834844	-1.48738	-1.69102	-0.767493	-0.87257
NM_007997	Fdxr	ferredoxin reductase	0.0155744	0.00804132	-1.84665	1.62591	-0.952876	0.838975
NM_008011	Fgfr4	fibroblast growth factor receptor 4	0.000608306	0.409374	-2.55427	-0.509814	-1.31801	-0.263065
NM_008012	Akr1b8	aldo-keto reductase family 1, member B8	0.87436	0.0161887	-0.16838	2.20794	-0.0868842	1.1393
NM_008013	Fgl2	fibrinogen-like protein 2	3.42184e-09	7.22217e-06	5.08343	3.43193	2.62306	1.77088
NM_008018	Sh3pxd2a	SH3 and PX domains 2A	0.00584452	0.351435	-4.19037	-2.39208	-2.16224	-1.23432
NM_008030	Fmo3	flavin containing monooxygenase 3	0.0107726	0.595463	-3.697	0.648633	-1.90766	0.334696
NM_008031	Fmr1	fragile X mental retardation syndrome 1	0.001316	0.0174887	2.45536	1.46336	1.26697	0.755099
NM_008036	Fosb	FBJ osteosarcoma oncogene B	0.00125202	4.92097e-06	-4.5687	-6.45585	-2.35746	-3.33123
NM_008037	Fosl2	fos-like antigen 2	0.000314925	0.459359	3.03914	0.533583	1.5682	0.27533
NM_008039	Fpr2	formyl peptide receptor 2	7.17384e-05	4.39915e-05	4.0496	3.76022	2.0896	1.94028
NM_008046	Fst	follistatin	0.0494477	0.00232432	1.88707	2.46464	0.973734	1.27176
NM_008055	Fzd4	frizzled homolog 4 (Drosophila)	2.7715e-06	0.24023	-4.25171	-0.842229	-2.19389	-0.434592
NM_008058	Fzd8	frizzled homolog 8 (Drosophila)	0.000640113	0.142474	-2.99741	-1.07013	-1.54667	-0.552187
NM_008059	G0s2	G0/G1 switch gene 2	0	0.247164	-9.8477	-0.763557	-5.08143	-0.393997
NM_008061	G6pc	glucose-6-phosphatase, catalytic	1.90812e-08	0.000456582	-5.80147	-3.14187	-2.99357	-1.62121
NM_008063	Slc37a4	solute carrier family 37 (glucose-6-phosphate transporter), member 4	0.000529663	0.99095	-3.10197	0.00804117	-1.60062	0.00414926
NM_008079	Galc	galactosylceramidase	0.0444133	0.0758041	-1.93787	-1.48118	-0.999943	-0.76429
NM_008084	Gapdh	glyceraldehyde-3-phosphate dehydrogenase	0.376611	0.00746192	-1.15464	-4.24857	-0.595797	-2.19227
NM_008085	Gapdhs	glyceraldehyde-3-phosphate dehydrogenase, spermatogenic	0.0390191	0.324808	-3.39412	-1.06931	-1.75137	-0.551764
NM_008086	Gas1	growth arrest specific 1	1.89848e-13	4.90964e-07	-6.83585	-3.73349	-3.52731	-1.92649
NM_008087	Gas2	growth arrest specific 2	1.51303e-06	0.465763	-3.76776	-0.462448	-1.94417	-0.238624
NM_008088	Gas7	growth arrest specific 7	0.00134506	0.745026	-2.95398	0.240053	-1.52426	0.123868
NM_008101	Gcgr	glucagon receptor	0.00277141	0.740883	-2.7954	-0.265594	-1.44243	-0.137047
NM_008102	Gch1	GTP cyclohydrolase 1	0.11386	0.00360062	-1.44327	-2.19069	-0.74473	-1.1304
NM_008115	Gfra2	glial cell line derived neurotrophic factor family receptor alpha 2	0.198813	0.0106088	-1.77255	-3.76301	-0.914639	-1.94172
NM_008120	Gja4	gap junction protein, alpha 4	4.70678e-08	6.59839e-06	4.73837	3.58012	2.44501	1.84735
NM_008129	Gclm	glutamate-cysteine ligase, modifier subunit	0.034564	0.700394	-1.68828	0.25836	-0.871157	0.133314
NM_008131	Glul	glutamate-ammonia ligase (glutamine synthetase)	0.469655	0.00297908	-0.961293	-3.11022	-0.496029	-1.60488
NM_008132	Glrp1	glutamine repeat protein 1	0.00476155	0.537506	4.14446	0.986836	2.13855	0.509209
NM_008135	Slc6a9	solute carrier family 6 (neurotransmitter transporter, glycine), member 9	4.91791e-08	0.0673318	4.93863	-1.27324	2.54834	-0.656994
NM_008136	Gnl1	guanine nucleotide binding protein-like 1	0.029617	0.668891	1.63244	0.279193	0.842343	0.144064
NM_008141	Gnat2	guanine nucleotide binding protein, alpha transducing 2	0.381136	0.00795474	-1.08742	-3.47865	-0.561112	-1.79499
NM_008147	Gp49a	glycoprotein 49 A	1.24967e-06	2.44249e-13	4.92989	6.49571	2.54383	3.3518
NM_008149	Gpam	glycerol-3-phosphate acyltransferase, mitochondrial	0.00397803	1.22839e-05	-2.36894	-3.05611	-1.22238	-1.57696
NM_008150	Gpc4	glypican 4	0.0288274	0.0641285	1.68827	1.14335	0.871149	0.589969
NM_008151	Gpr12	G-protein coupled receptor 12	0.99934	0.0242098	-35.7309	-2.96668	-18.4372	-1.53081
NM_008152	Gpr65	G-protein coupled receptor 65	0.188731	8.91991e-05	1.32627	3.4139	0.684357	1.76158
NM_008159	Gpr33	G protein-coupled receptor 33	0.0366009	0.641354	7.52631	1.96141	3.88359	1.01209
NM_008161	Gpx3	glutathione peroxidase 3	0.752148	0.00599438	0.278011	2.0542	0.143454	1.05997
NM_008166	Grid1	glutamate receptor, ionotropic, delta 1	0.0361294	0.00346748	-4.34384	-5.35585	-2.24143	-2.76363
NM_008174	Grm8	glutamate receptor, metabotropic 8	0.343893	0.00352565	-1.31615	-4.64151	-0.679135	-2.39503
NM_008175	Grn	granulin	0.00174241	0.00141688	3.79768	2.71154	1.95961	1.39916
NM_008176	Cxcl1	chemokine (C-X-C motif) ligand 1	3.27628e-06	7.8653e-07	3.70049	3.14392	1.90946	1.62227
NM_008181	Gsta1	glutathione S-transferase, alpha 1 (Ya)	0.00680678	0.320593	-3.19679	-1.00491	-1.64955	-0.518536
NM_008182	Gsta2	glutathione S-transferase, alpha 2 (Yc2)	0.00361872	0.00156964	-2.31881	-2.15984	-1.19651	-1.11448
NM_008183	Gstm2	glutathione S-transferase, mu 2	0.000671022	0.0189499	-2.61728	1.53885	-1.35052	0.794052
NM_008184	Gstm6	glutathione S-transferase, mu 6	0.0267975	0.00881043	-1.81734	-1.78134	-0.937749	-0.919176
NM_008194	Gyk	glycerol kinase	0.000385353	0.638666	-3.62968	-0.427467	-1.87292	-0.220574
NM_008199	H2-Bl	histocompatibility 2, blastocyst	0.0164145	0.0358906	2.79104	2.26334	1.44018	1.16789
NM_008209	Mr1	major histocompatibility complex, class I-related	0.0254858	0.40717	-2.20009	-0.703995	-1.13525	-0.363263
NM_008211	H3f3b	H3 histone, family 3B	0.000478286	0.0117882	3.95493	1.94982	2.04075	1.00611
NM_008218	Hba-a1	hemoglobin alpha, adult chain 1	0.0559611	0	-1.45623	-6.6198	-0.751418	-3.41583
NM_008220	Hbb-b1	hemoglobin, beta adult major chain	0.247624	0.000402135	-4.7856	-10.4104	-2.46938	-5.37178
NM_008225	Hcls1	hematopoietic cell specific Lyn substrate 1	0.0250513	0.0265524	1.93976	1.70006	1.00092	0.877232
NM_008227	Hcn3	hyperpolarization-activated, cyclic nucleotide-gated K+ 3	0.000216774	1.08646e-12	-3.6408	-6.62837	-1.87866	-3.42025
NM_008228	Hdac1	histone deacetylase 1	0.00131747	0.86895	2.66551	0.130379	1.37541	0.0672759
NM_008234	Hells	helicase, lymphoid specific	0.218924	0.0437175	-1.44046	-2.21321	-0.743279	-1.14202
NM_008239	Foxq1	forkhead box Q1	1.28919e-12	0.0273622	-7.94255	-2.09712	-4.09837	-1.08212
NM_008249	Tfb2m	transcription factor B2, mitochondrial	0.00350766	0.0153906	-2.92768	-2.09383	-1.51069	-1.08042
NM_008254	Hmgcl	3-hydroxy-3-methylglutaryl-Coenzyme A lyase	0.127049	0.0195224	-1.31614	-1.64104	-0.679133	-0.846781
NM_008255	Hmgcr	3-hydroxy-3-methylglutaryl-Coenzyme A reductase	0.0271023	2.94164e-07	-2.17577	-4.51702	-1.1227	-2.33079
NM_008259	Foxa1	forkhead box A1	5.18273e-05	0.0247738	-3.52787	-1.62681	-1.82039	-0.839436
NM_008260	Foxa3	forkhead box A3	0.00372769	0.301568	2.48276	0.695123	1.28111	0.358685
NM_008262	Onecut1	one cut domain, family member 1	5.33974e-06	0.802354	-4.29754	0.186597	-2.21754	0.0962843
NM_008290	Hsd17b2	hydroxysteroid (17-beta) dehydrogenase 2	9.26169e-06	0.420029	-3.66646	-0.567068	-1.8919	-0.292608
NM_008292	Hsd17b4	hydroxysteroid (17-beta) dehydrogenase 4	0.0567073	0.036071	-1.80668	-1.60693	-0.932252	-0.829177
NM_008295	Hsd3b5	hydroxy-delta-5-steroid dehydrogenase, 3 beta- and steroid delta-isomerase 5	2.82328e-06	0.491859	-5.68847	-0.779315	-2.93526	-0.402128
NM_008297	Hsf2	heat shock factor 2	0.0112023	0.48272	-1.91808	0.433456	-0.989731	0.223664
NM_008301	Hspa2	heat shock protein 2	0.000581218	0.478055	3.89762	-0.845084	2.01118	-0.436065
NM_008306	Ndst1	N-deacetylase/N-sulfotransferase (heparan glucosaminyl) 1	0.0117374	0.014976	-1.99926	-1.63905	-1.03162	-0.845754
NM_008317	Hyal1	hyaluronoglucosaminidase 1	0.00581464	0.59891	-2.1604	-0.338198	-1.11477	-0.174511
NM_008320	Irf8	interferon regulatory factor 8	3.62823e-08	0.169075	4.60002	1.0151	2.37362	0.523792
NM_008326	Irgm1	immunity-related GTPase family M member 1	7.7728e-06	1.29614e-05	6.09668	3.96212	3.1459	2.04446
NM_008329	Ifi204	interferon activated gene 204	3.16747e-12	1.42591e-09	5.92529	4.33996	3.05746	2.23943
NM_008330	Ifi47	interferon gamma inducible protein 47	7.33922e-05	0.042428	6.56073	2.18431	3.38535	1.12711
NM_008331	Ifit1	interferon-induced protein with tetratricopeptide repeats 1	4.77061e-05	7.66356e-05	8.09863	5.44767	4.17891	2.81101
NM_008332	Ifit2	interferon-induced protein with tetratricopeptide repeats 2	2.84684e-05	0.0631827	8.98995	2.41348	4.63883	1.24536
NM_008337	Ifng	interferon gamma	0.00261095	0.106927	7.70005	4.29936	3.97324	2.21848
NM_008339	Cd79b	CD79B antigen	0.0176789	2.86022e-05	-2.64166	-4.37029	-1.3631	-2.25508
NM_008341	Igfbp1	insulin-like growth factor binding protein 1	0.0438202	0.00763042	3.48933	-2.61061	1.8005	-1.34708
NM_008342	Igfbp2	insulin-like growth factor binding protein 2	0.249886	2.14535e-06	-1.35224	-4.51254	-0.697757	-2.32848
NM_008343	Igfbp3	insulin-like growth factor binding protein 3	0.0632684	4.64292e-05	-1.42869	-2.84514	-0.737205	-1.4681
NM_008348	Il10ra	interleukin 10 receptor, alpha	0.00175583	0.211036	2.70609	0.995448	1.39635	0.513653
NM_008353	Il12rb1	interleukin 12 receptor, beta 1	0.0332861	0.313702	2.48912	1.11615	1.28439	0.575933
NM_008359	Il17ra	interleukin 17 receptor A	0.00012079	0.0987297	2.92929	1.05101	1.51152	0.542325
NM_008361	Il1b	interleukin 1 beta	0.0387811	0.032897	2.19709	2.0073	1.1337	1.03577
NM_008362	Il1r1	interleukin 1 receptor, type I	0.00557224	0.28818	2.89014	0.97002	1.49132	0.500532
NM_008365	Il18r1	interleukin 18 receptor 1	0.0142136	0.414333	3.04774	0.931828	1.57264	0.480825
NM_008369	Il3ra	interleukin 3 receptor, alpha chain	5.88789e-08	2.12848e-05	5.36864	3.96671	2.77023	2.04683
NM_008371	Il7	interleukin 7	4.356e-06	0.684192	4.97242	-0.438646	2.56578	-0.226342
NM_008381	Inhbb	inhibin beta-B	1.27422e-08	0.579843	5.75006	0.563829	2.96704	0.290937
NM_008382	Inhbe	inhibin beta E	2.61427e-09	0.351801	-5.18405	0.590618	-2.67498	0.30476
NM_008384	Inpp1	inositol polyphosphate-1-phosphatase	8.753e-13	0.134227	6.20599	1.116	3.2023	0.575856
NM_008385	Inpp5b	inositol polyphosphate-5-phosphatase B	7.80374e-06	0.263025	3.70103	0.694403	1.90974	0.358313
NM_008390	Irf1	interferon regulatory factor 1	2.56049e-07	0.049309	5.44002	1.43526	2.80706	0.740598
NM_008391	Irf2	interferon regulatory factor 2	0.00599657	0.0392132	2.14614	1.27259	1.10741	0.656658
NM_008392	Irg1	immunoresponsive gene 1	1.13243e-14	3.8772e-05	9.37338	4.79275	4.83668	2.47307
NM_008397	Itga6	integrin alpha 6	0.00989748	0.135592	2.89468	1.53543	1.49366	0.792285
NM_008401	Itgam	integrin alpha M	0.0644028	3.17138e-06	2.17912	4.8333	1.12443	2.49399
NM_008404	Itgb2	integrin beta 2	0.29681	0.000821959	0.906446	2.48133	0.467728	1.28037
NM_008409	Itm2a	integral membrane protein 2A	0.177517	0.0392584	-1.70482	-2.41387	-0.87969	-1.24556
NM_008415	Jrk	jerky	0.0728325	0.00324656	1.85985	2.7152	0.959684	1.40105
NM_008416	Junb	Jun-B oncogene	0.225531	0.0350893	1.23387	-1.5348	0.636678	-0.791962
NM_008417	Kcna2	potassium voltage-gated channel, shaker-related subfamily, member 2	1.36283e-07	2.96279e-05	-8.41792	-3.79904	-4.34366	-1.96031
NM_008420	Kcnb1	potassium voltage gated channel, Shab-related subfamily, member 1	0.0246654	0.122051	-2.42005	-1.48312	-1.24875	-0.765291
NM_008437	Napsa	napsin A aspartic peptidase	0.0109506	0.220814	2.87664	1.30348	1.48435	0.6726
NM_008446	Kif4	kinesin family member 4	0.230424	0.0191871	-1.72951	-3.38555	-0.892428	-1.74695
NM_008448	Kif5b	kinesin family member 5B	0.0367667	0.933985	1.5501	0.0514118	0.799855	0.0265286
NM_008449	Kif5c	kinesin family member 5C	0.000776147	0.185706	3.89537	1.48173	2.01002	0.764577
NM_008455	Klkb1	kallikrein B, plasma 1	0.0396767	0.0266382	-1.7355	-1.56882	-0.895519	-0.809516
NM_008466	Kpna3	karyopherin (importin) alpha 3	0.00225916	0.58157	2.38943	-0.339524	1.23295	-0.175195
NM_008479	Lag3	lymphocyte-activation gene 3	0.0639405	0.00198003	1.97926	2.94962	1.0213	1.52201
NM_008481	Lama2	laminin, alpha 2	0.476325	0.0445839	-0.754441	-2.05166	-0.389293	-1.05866
NM_008484	Lamb3	laminin, beta 3	0.0185203	0.979109	-2.50212	-0.0239425	-1.2911	-0.0123544
NM_008486	Anpep	alanyl (membrane) aminopeptidase	0.00342284	0.36006	2.69507	0.618422	1.39066	0.319107
NM_008489	Lbp	lipopolysaccharide binding protein	3.57662e-06	2.67556e-06	4.77601	3.16685	2.46443	1.6341
NM_008491	Lcn2	lipocalin 2	2.99094e-11	0	8.22629	8.27342	4.24478	4.2691
NM_008495	Lgals1	lectin, galactose binding, soluble 1	0.0264466	0.788761	-1.8156	-0.174961	-0.936851	-0.0902802
NM_008506	Mycl1	v-myc myelocytomatosis viral oncogene homolog 1, lung carcinoma derived (avian)	7.21699e-07	0.0279476	-4.86787	-1.72588	-2.51183	-0.890555
NM_008508	Lor	loricrin	0.0793844	0.0109108	-3.43625	-5.23733	-1.77311	-2.70247
NM_008509	Lpl	lipoprotein lipase	0.030044	0.736607	-1.95889	-0.273313	-1.01079	-0.14103
NM_008510	Xcl1	chemokine (C motif) ligand 1	0.0136594	0.614104	3.02177	0.612052	1.55924	0.31582
NM_008514	Lrp6	low density lipoprotein receptor-related protein 6	0.0307195	0.0672348	-1.65649	-1.17677	-0.854752	-0.607217
NM_008521	Ltc4s	leukotriene C4 synthase	0.247609	0.0429739	-2.56962	2.40567	-1.32593	1.24133
NM_008523	Ltk	leukocyte tyrosine kinase	0.000944622	0.674335	5.69075	-0.780474	2.93644	-0.402726
NM_008528	Blnk	B cell linker	3.67351e-12	0.149167	6.63655	1.34269	3.42447	0.692832
NM_008533	Cd180	CD180 antigen	0.000206005	3.41207e-08	3.60309	4.74334	1.8592	2.44757
NM_008534	Ly9	lymphocyte antigen 9	0.269044	0.00423463	1.17927	2.62664	0.608504	1.35535
NM_008537	Amacr	alpha-methylacyl-CoA racemase	0.00207085	0.673325	-2.60278	0.304319	-1.34304	0.157029
NM_008539	Smad1	SMAD family member 1	0.00683436	0.190347	2.02377	0.839299	1.04427	0.43308
NM_008550	Man2b2	mannosidase 2, alpha B2	0.380935	0.00889218	-0.644383	1.61325	-0.332503	0.832442
NM_008567	Mcm6	minichromosome maintenance deficient 6 (MIS5 homolog, S. pombe) (S. cerevisiae)	0.0131088	0.502136	2.14201	0.541574	1.10528	0.279453
NM_008575	Mdm4	transformed mouse 3T3 cell double minute 4	0.00287221	0.381109	2.3665	-0.58207	1.22112	-0.300349
NM_008591	Met	met proto-oncogene	0.000546384	0.892696	-2.6792	-0.0902367	-1.38247	-0.0465623
NM_008598	Mgmt	O-6-methylguanine-DNA methyltransferase	0.249599	0.000485656	-0.946533	2.31995	-0.488413	1.1971
NM_008599	Cxcl9	chemokine (C-X-C motif) ligand 9	2.29847e-05	0.000746733	9.79758	3.77743	5.05557	1.94916
NM_008604	Mme	membrane metallo endopeptidase	0.0301879	1.03626e-09	-1.7878	-4.715	-0.922509	-2.43295
NM_008605	Mmp12	matrix metallopeptidase 12	0.680343	7.1243e-09	0.57031	6.31279	0.294281	3.25741
NM_008606	Mmp11	matrix metallopeptidase 11	0.040233	0.771305	-4.17123	0.301875	-2.15236	0.155768
NM_008607	Mmp13	matrix metallopeptidase 13	2.66454e-14	4.45624e-11	10.0447	8.24416	5.18306	4.254
NM_008608	Mmp14	matrix metallopeptidase 14 (membrane-inserted)	0.489611	0.00847942	0.525698	1.64694	0.271261	0.849826
NM_008609	Mmp15	matrix metallopeptidase 15	0.0001835	0.637859	-2.95716	0.300958	-1.5259	0.155295
NM_008611	Mmp8	matrix metallopeptidase 8	0.0498129	0.0226077	3.98865	4.26841	2.05815	2.20251
NM_008615	Me1	malic enzyme 1, NADP(+)-dependent, cytosolic	0.000589166	1.14747e-06	-3.157	-3.59512	-1.62902	-1.85509
NM_008620	Gbp4	guanylate binding protein 4	1.10196e-11	1.05368e-07	7.47369	3.94033	3.85644	2.03322
NM_008621	Mpp1	membrane protein, palmitoylated	0.884795	0.0183686	-0.120392	1.61953	-0.0621224	0.835679
NM_008625	Mrc1	mannose receptor, C type 1	6.03494e-06	0.013643	-3.55762	-1.58326	-1.83574	-0.816965
NM_008627	Meis3	Meis homeobox 3	0.46942	0.0336156	0.790049	2.08862	0.407667	1.07773
NM_008628	Msh2	mutS homolog 2 (E. coli)	0.0160622	0.628035	-2.20296	-0.375749	-1.13673	-0.193887
NM_008630	Mt2	metallothionein 2	7.73526e-08	0.0135902	8.16857	1.99554	4.215	1.0297
NM_008638	Mthfd2	methylenetetrahydrofolate dehydrogenase (NAD+ dependent), methenyltetrahydrofolate cyclohydrolase	0.000152715	0.333334	3.7747	0.929404	1.94775	0.479574
NM_008639	Mtnr1a	melatonin receptor 1A	0.00222975	0.128184	-7.95379	-1.84148	-4.10417	-0.950208
NM_008640	Laptm4a	lysosomal-associated protein transmembrane 4A	0.0203297	0.00868663	2.42869	2.05664	1.25321	1.06123
NM_008646	Mug2	murinoglobulin 2	0.301585	0.0329682	-1.05038	-1.76026	-0.541998	-0.908298
NM_008649	Mup5	major urinary protein 5	0.90136	0.00157888	-0.143811	-3.64815	-0.0742065	-1.88245
NM_008651	Mybl1	myeloblastosis oncogene-like 1	2.98428e-13	0.000939939	7.99431	3.62654	4.12508	1.8713
NM_008654	Ppp1r15a	protein phosphatase 1, regulatory (inhibitor) subunit 15A	0.0201105	0.0515112	1.89643	-1.38765	0.978559	-0.71603
NM_008655	Gadd45b	growth arrest and DNA-damage-inducible 45 beta	1.11859e-06	0.0699846	4.79134	-1.69514	2.47234	-0.874694
NM_008673	Nat1	N-acetyl transferase 1	0.012577	0.733177	-2.89575	-0.328483	-1.49421	-0.169498
NM_008677	Ncf4	neutrophil cytosolic factor 4	0.567456	0.0340929	0.608934	2.00222	0.314211	1.03315
NM_008685	Nfe2	nuclear factor, erythroid derived 2	0.0081082	0.137887	-2.98799	-1.51725	-1.54181	-0.782903
NM_008687	Nfib	nuclear factor I/B	0.000512514	0.0966389	-3.84417	-1.56647	-1.9836	-0.808304
NM_008689	Nfkb1	nuclear factor of kappa light polypeptide gene enhancer in B cells 1, p105	3.06951e-05	0.141319	3.3635	0.929146	1.73557	0.479441
NM_008690	Nfkbie	nuclear factor of kappa light polypeptide gene enhancer in B cells inhibitor, epsilon	7.12537e-05	0.0104343	3.60727	2.15145	1.86136	1.11015
NM_008698	Nipsnap1	4-nitrophenylphosphatase domain and non-neuronal SNAP25-like protein homolog 1 (C. elegans)	0.0370978	0.164898	-1.96999	-1.09403	-1.01652	-0.564519
NM_008706	Nqo1	NAD(P)H dehydrogenase, quinone 1	0.00202682	0.478114	-2.73577	0.513361	-1.41166	0.264895
NM_008714	Notch1	notch 1	2.72504e-05	0.000299714	3.29669	2.27176	1.7011	1.17223
NM_008719	Npas2	neuronal PAS domain protein 2	4.48579e-05	3.00121e-05	4.17163	3.9453	2.15257	2.03578
NM_008720	Npc1	Niemann Pick type C1	0.00367185	0.772816	-2.65057	-0.217408	-1.3677	-0.112183
NM_008737	Nrp1	neuropilin 1	0.00716743	0.00030029	-2.04108	-2.34232	-1.0532	-1.20864
NM_008743	Nthl1	nth (endonuclease III)-like 1 (E.coli)	0.00298343	0.116445	-3.16503	-1.38726	-1.63316	-0.715827
NM_008745	Ntrk2	neurotrophic tyrosine kinase, receptor, type 2	1.19296e-08	0.00544564	-7.08627	-2.74119	-3.65653	-1.41446
NM_008748	Dusp8	dual specificity phosphatase 8	2.47059e-07	0.436927	5.50105	0.792623	2.83855	0.408995
NM_008756	Ocln	occludin	0.0304854	0.848247	-1.6814	0.121776	-0.867608	0.0628365
NM_008759	Sebox	SEBOX homeobox	0.000143713	0.057568	4.2113	1.97943	2.17304	1.02139
NM_008761	Fxyd5	FXYD domain-containing ion transport regulator 5	0.142823	0.00012985	1.69432	3.69692	0.874274	1.90762
NM_008763	Olfr16	olfactory receptor 16	0.0400047	0.147288	8.86563	6.35664	4.57468	3.28004
NM_008764	Tnfrsf11b	tumor necrosis factor receptor superfamily, member 11b (osteoprotegerin)	0.000403368	2.36636e-05	3.28698	3.52857	1.69609	1.82075
NM_008769	Otc	ornithine transcarbamylase	0.102253	0.0270491	-1.76901	-1.97821	-0.91281	-1.02076
NM_008772	P2ry1	purinergic receptor P2Y, G-protein coupled 1	2.26359e-05	0.00267573	-4.22394	-2.5666	-2.17956	-1.32437
NM_008793	Pcsk4	proprotein convertase subtilisin/kexin type 4	1.03089e-10	0.654186	-5.92728	0.298534	-3.05849	0.154044
NM_008795	Cdk18	cyclin-dependent kinase 18	0.0249649	0.690745	-1.71171	-0.249431	-0.883244	-0.128707
NM_008796	Pctp	phosphatidylcholine transfer protein	1.84873e-06	0.070711	-3.89338	-1.25036	-2.00899	-0.64519
NM_008801	Pde6d	phosphodiesterase 6D, cGMP-specific, rod, delta	0.0395145	0.119255	1.81923	1.24832	0.938726	0.644135
NM_008809	Pdgfrb	platelet derived growth factor receptor, beta polypeptide	0.824179	0.0267361	-0.211218	1.78509	-0.108989	0.921112
NM_008810	Pdha1	pyruvate dehydrogenase E1 alpha 1	0.100159	0.00154595	-1.39913	-2.20108	-0.721955	-1.13576
NM_008817	Peg3	paternally expressed 3	0.00284607	0.328997	-3.35871	-0.849712	-1.7331	-0.438453
NM_008823	Cfp	complement factor properdin	0.656333	0.000594251	0.335867	2.20146	0.173308	1.13596
NM_008824	Pfkfb1	6-phosphofructo-2-kinase/fructose-2,6-biphosphatase 1	0.00239614	0.0168675	-2.5608	1.49311	-1.32138	0.770447
NM_008830	Abcb4	ATP-binding cassette, sub-family B (MDR/TAP), member 4	0.0066311	0.539466	-2.33825	-0.459353	-1.20654	-0.237027
NM_008831	Phb	prohibitin	0.0102584	0.0610241	-1.96327	-1.183	-1.01305	-0.610431
NM_008854	Prkaca	protein kinase, cAMP dependent, catalytic, alpha	0.0055174	0.87699	-2.08205	0.0966179	-1.07434	0.049855
NM_008855	Prkcb	protein kinase C, beta	0.000216639	0.0723812	-4.05966	-1.57657	-2.09479	-0.813512
NM_008859	Prkcq	protein kinase C, theta	0.000438144	0.0496175	3.66596	1.92906	1.89164	0.995399
NM_008860	Prkcz	protein kinase C, zeta	1.04094e-05	0.473596	-4.19537	-0.535236	-2.16482	-0.276183
NM_008867	Pla2r1	phospholipase A2 receptor 1	0.00227779	0.258676	2.76904	0.955607	1.42883	0.493095
NM_008869	Pla2g4a	phospholipase A2, group IVA (cytosolic, calcium-dependent)	0.00133518	0.000186311	3.41912	3.66049	1.76427	1.88882
NM_008871	Serpine1	serine (or cysteine) peptidase inhibitor, clade E, member 1	4.44089e-16	0.00392085	9.95832	2.79918	5.13851	1.44438
NM_008873	Plau	plasminogen activator, urokinase	0.000740697	5.77995e-05	3.48495	3.75828	1.79824	1.93928
NM_008880	Plscr2	phospholipid scramblase 2	3.34957e-10	0.0017766	5.91959	2.11094	3.05452	1.08925
NM_008881	Plxna1	plexin A1	0.000267221	0.0230777	2.87945	1.59691	1.4858	0.824006
NM_008882	Plxna2	plexin A2	0.000733411	0.55401	-2.63633	0.367357	-1.36035	0.189557
NM_008884	Pml	promyelocytic leukemia	3.3106e-05	0.000360245	5.47672	3.23714	2.826	1.67037
NM_008885	Pmp22	peripheral myelin protein 22	0.00931412	0.816904	-2.66819	0.199561	-1.37679	0.102974
NM_008892	Pola1	polymerase (DNA directed), alpha 1	0.00568238	0.0560401	-2.93995	-1.72761	-1.51702	-0.891448
NM_008894	Pold2	polymerase (DNA directed), delta 2, regulatory subunit	0.801815	0.0361017	0.233497	-1.84574	0.120485	-0.952405
NM_008898	Por	P450 (cytochrome) oxidoreductase	0.00141435	0.68862	-2.73086	0.305117	-1.40913	0.157441
NM_008904	Ppargc1a	peroxisome proliferative activated receptor, gamma, coactivator 1 alpha	0.00017671	0.8894	-3.67846	0.110265	-1.89809	0.056897
NM_008905	Ppfibp2	PTPRF interacting protein, binding protein 2 (liprin beta 2)	7.71108e-07	0.330685	-4.09101	0.609447	-2.11097	0.314476
NM_008921	Prim1	DNA primase, p49 subunit	0.0100607	0.622234	-2.9678	0.448142	-1.53139	0.231242
NM_008922	Prim2	DNA primase, p58 subunit	0.0474615	0.737306	-2.2053	0.302069	-1.13794	0.155868
NM_008924	Prkar2a	protein kinase, cAMP dependent regulatory, type II alpha	6.55553e-05	0.732441	-3.04799	-0.212893	-1.57277	-0.109853
NM_008927	Map2k1	mitogen-activated protein kinase kinase 1	0.000116456	0.0880884	3.39848	1.15622	1.75362	0.596613
NM_008937	Prox1	prospero-related homeobox 1	0.655995	0.0028173	0.334272	1.83001	0.172485	0.944287
NM_008943	Psen1	presenilin 1	0.0107404	0.170101	1.90281	0.838706	0.981853	0.432774
NM_008963	Ptgds	prostaglandin D2 synthase (brain)	0.0793209	0.00159676	-2.25166	-3.52282	-1.16186	-1.81778
NM_008964	Ptger2	prostaglandin E receptor 2 (subtype EP2)	0.0277721	0.994074	-3.03193	0.00740022	-1.56448	0.00381853
NM_008967	Ptgir	prostaglandin I receptor (IP)	0.0106448	0.000128557	3.34487	4.60138	1.72596	2.37432
NM_008968	Ptgis	prostaglandin I2 (prostacyclin) synthase	0.0143664	0.702661	-3.14863	-0.369578	-1.6247	-0.190703
NM_008969	Ptgs1	prostaglandin-endoperoxide synthase 1	1.67914e-05	0.65619	-3.73784	-0.306352	-1.92873	-0.158078
NM_008972	Ptma	prothymosin alpha	6.28181e-05	0.485416	3.13295	0.470469	1.61661	0.242763
NM_008977	Ptpn2	protein tyrosine phosphatase, non-receptor type 2	0.0156555	0.410221	2.54111	0.758871	1.31122	0.391579
NM_008990	Pvrl2	poliovirus receptor-related 2	0.0376882	0.0726127	2.69187	1.88812	1.38901	0.974271
NM_008991	Abcd3	ATP-binding cassette, sub-family D (ALD), member 3	0.000224137	0.00662508	-4.04053	-2.53437	-2.08492	-1.30774
NM_008993	Pxmp2	peroxisomal membrane protein 2	0.0230232	0.594435	-1.88411	-0.378504	-0.972206	-0.195309
NM_009003	Rab4a	RAB4A, member RAS oncogene family	0.000957496	0.368894	-2.82681	0.595095	-1.45864	0.30707
NM_009006	Map4k2	mitogen-activated protein kinase kinase kinase kinase 2	0.0309062	0.766382	-2.09542	-0.246055	-1.08124	-0.126965
NM_009008	Rac2	RAS-related C3 botulinum substrate 2	0.247049	0.0013373	0.964351	2.30805	0.497607	1.19096
NM_009033	Rbmxl1	RNA binding motif protein, X linked-like-1	0.0192356	0.59428	2.32139	0.492099	1.19784	0.253924
NM_009037	Rcn1	reticulocalbin 1	9.27331e-05	0.0160019	3.15179	1.74794	1.62633	0.90194
NM_009040	Rdh16	retinol dehydrogenase 16	1.85986e-06	5.53795e-08	-4.09427	-4.21442	-2.11265	-2.17465
NM_009045	Rela	v-rel reticuloendotheliosis viral oncogene homolog A (avian)	3.21084e-05	0.694519	3.80262	0.249621	1.96216	0.128805
NM_009046	Relb	avian reticuloendotheliosis viral (v-rel) oncogene related B	3.70844e-08	0.0220517	5.2639	2.03685	2.71618	1.05102
NM_009047	Rem1	rad and gem related GTP binding protein 1	0.947743	0.00170962	-0.0999054	3.54764	-0.0515514	1.83059
NM_009053	Rfng	RFNG O-fucosylpeptide 3-beta-N-acetylglucosaminyltransferase	0.0328265	0.887262	-1.73805	-0.0945539	-0.896838	-0.04879
NM_009057	Slc50a1	solute carrier family 50 (sugar transporter), member 1	0.369744	1.35801e-05	0.774098	3.14836	0.399436	1.62456
NM_009060	Rgn	regucalcin	0.126536	0.0115312	-2.33608	-3.30348	-1.20542	-1.7046
NM_009075	Rpia	ribose 5-phosphate isomerase A	0.0265066	0.884498	1.95817	-0.120649	1.01042	-0.062255
NM_009088	Polr1a	polymerase (RNA) I polypeptide A	0.894105	0.00560632	-0.102307	1.77257	-0.0527906	0.91465
NM_009089	Polr2a	polymerase (RNA) II (DNA directed) polypeptide A	0.0225396	0.101423	1.74953	1.00617	0.902761	0.519185
NM_009097	Rps6ka1	ribosomal protein S6 kinase polypeptide 1	0.014244	0.464384	-2.24718	-0.538676	-1.15955	-0.277958
NM_009099	Trim30a	tripartite motif-containing 30A	4.70801e-12	3.01981e-14	7.70641	6.32974	3.97652	3.26616
NM_009104	Rrm2	ribonucleotide reductase M2	0.0305065	0.00588542	-2.21858	-2.45032	-1.14479	-1.26437
NM_009108	Nr1h4	nuclear receptor subfamily 1, group H, member 4	0.0361387	0.19823	-3.15669	1.38521	-1.62886	0.71477
NM_009113	S100a13	S100 calcium binding protein A13	0.0174489	0.0082566	-1.80807	-1.71576	-0.932969	-0.885335
NM_009114	S100a9	S100 calcium binding protein A9 (calgranulin B)	0.0751876	0.000188522	1.85445	3.43873	0.956898	1.77439
NM_009117	Saa1	serum amyloid A 1	0.000117105	7.14893e-06	8.55658	5.99601	4.41521	3.09395
NM_009121	Sat1	spermidine/spermine N1-acetyl transferase 1	0.00184015	0.086502	2.4877	1.07373	1.28366	0.554046
NM_009128	Scd2	stearoyl-Coenzyme A desaturase 2	2.44942e-07	1.52769e-08	-5.03994	-4.94737	-2.60062	-2.55285
NM_009139	Ccl6	chemokine (C-C motif) ligand 6	0.572731	5.22536e-07	-0.549045	3.8538	-0.283308	1.98857
NM_009140	Cxcl2	chemokine (C-X-C motif) ligand 2	5.86094e-08	0.00157954	8.52578	4.73173	4.39932	2.44158
NM_009148	Exoc4	exocyst complex component 4	0.489795	3.22611e-06	-0.609597	3.29972	-0.314553	1.70266
NM_009150	Selenbp1	selenium binding protein 1	0.0148445	0.888989	-2.09689	-0.103395	-1.082	-0.0533522
NM_009156	Sepw1	selenoprotein W, muscle 1	6.80722e-05	1.26492e-05	3.59369	2.89819	1.85435	1.49547
NM_009160	Sftpd	surfactant associated protein D	4.6021e-09	0.000156835	5.76645	3.56956	2.9755	1.8419
NM_009171	Shmt1	serine hydroxymethyltransferase 1 (soluble)	0.0172404	0.682129	-2.09191	-0.302243	-1.07943	-0.155958
NM_009182	St8sia3	ST8 alpha-N-acetyl-neuraminide alpha-2,8-sialyltransferase 3	0.907899	0.00729179	-0.127553	-2.93873	-0.0658175	-1.51639
NM_009194	Slc12a2	solute carrier family 12, member 2	0.0913445	0.0318681	-1.48739	-1.67215	-0.767495	-0.862831
NM_009196	Slc16a1	solute carrier family 16 (monocarboxylic acid transporters), member 1	0.0123948	0.24021	2.22274	0.772332	1.14694	0.398525
NM_009197	Slc16a2	solute carrier family 16 (monocarboxylic acid transporters), member 2	0.00394804	0.374362	-2.53691	-0.660513	-1.30905	-0.340826
NM_009199	Slc1a1	solute carrier family 1 (neuronal/epithelial high affinity glutamate transporter, system Xag), member 1	0.0226158	0.78667	4.97351	-0.807113	2.56634	-0.416472
NM_009201	Slc1a5	solute carrier family 1 (neutral amino acid transporter), member 5	0.829845	0.00598855	0.198856	2.17017	0.10261	1.11981
NM_009213	Smpd2	sphingomyelin phosphodiesterase 2, neutral	0.0297534	0.189081	-1.64866	-0.834788	-0.85071	-0.430752
NM_009226	Snrpd1	small nuclear ribonucleoprotein D1	0.037952	0.168191	1.6704	0.991264	0.861931	0.511494
NM_009228	Snta1	syntrophin, acidic 1	3.92063e-05	0.69134	-3.51448	0.261232	-1.81348	0.134796
NM_009230	Soat1	sterol O-acyltransferase 1	0.0531298	0.0127018	1.86599	2.1384	0.962856	1.10342
NM_009236	Sox18	SRY-box containing gene 18	0.000130452	0.269729	-3.87504	-0.932256	-1.99953	-0.481046
NM_009250	Serpini1	serine (or cysteine) peptidase inhibitor, clade I, member 1	0.0366859	0.109836	2.63914	1.91217	1.3618	0.986681
NM_009251	Serpina3g	serine (or cysteine) peptidase inhibitor, clade A, member 3G	8.66372e-08	4.69552e-06	6.5518	4.12993	3.38074	2.13105
NM_009252	Serpina3n	serine (or cysteine) peptidase inhibitor, clade A, member 3N	0.00643327	0.00046457	4.16161	3.77299	2.1474	1.94687
NM_009253	Serpina3m	serine (or cysteine) peptidase inhibitor, clade A, member 3M	0.0375968	0.00267097	2.39048	2.72263	1.23349	1.40488
NM_009256	Serpinb9	serine (or cysteine) peptidase inhibitor, clade B, member 9	2.67244e-06	6.0722e-05	3.7177	2.60075	1.91834	1.34199
NM_009261	Strbp	spermatid perinuclear RNA binding protein	0.00282245	0.359168	-2.21728	-0.571085	-1.14412	-0.294681
NM_009264	Sprr1a	small proline-rich protein 1A	0.545583	0.0127901	1.20127	3.86667	0.619857	1.99521
NM_009270	Sqle	squalene epoxidase	0.0310587	0.0241735	2.13968	-1.71198	1.10408	-0.883387
NM_009283	Stat1	signal transducer and activator of transcription 1	0.0183423	0.0183402	5.95633	4.14436	3.07348	2.1385
NM_009285	Stc1	stanniocalcin 1	0.008523	0.83393	4.71328	-0.483655	2.43206	-0.249567
NM_009286	Sult2a2	sulfotransferase family 2A, dehydroepiandrosterone (DHEA)-preferring, member 2	0.0284127	0.0109585	-3.09869	-2.96361	-1.59893	-1.52923
NM_009295	Stxbp1	syntaxin binding protein 1	2.40697e-07	0.0804114	5.93397	2.37813	3.06194	1.22712
NM_009305	Syp	synaptophysin	0.0152023	0.12214	-3.18448	-1.54294	-1.6432	-0.796162
NM_009318	Tapbp	TAP binding protein	0.000100301	0.000666485	5.08855	2.80706	2.6257	1.44845
NM_009320	Slc6a6	solute carrier family 6 (neurotransmitter transporter, taurine), member 6	5.50348e-05	0.0031563	4.54799	2.24809	2.34677	1.16002
NM_009324	Tbx2	T-box 2	0.00287653	0.000315297	2.6815	2.89673	1.38366	1.49472
NM_009325	Tbxa2r	thromboxane A2 receptor	0.0452784	0.560865	-2.64018	0.571967	-1.36234	0.295136
NM_009326	Tcea2	transcription elongation factor A (SII), 2	0.469903	0.00673965	0.841974	2.72226	0.43446	1.40469
NM_009329	Zfp354a	zinc finger protein 354A	0.00034898	0.904607	-3.68979	-0.101012	-1.90394	-0.0521223
NM_009331	Tcf7	transcription factor 7, T cell specific	0.0348129	0.329403	-2.18617	-0.865181	-1.12807	-0.446435
NM_009332	Tcf7l1	transcription factor 7 like 1 (T cell specific, HMG box)	0.0252656	0.573084	-2.26234	-0.517151	-1.16737	-0.266851
NM_009338	Acat2	acetyl-Coenzyme A acetyltransferase 2	0.0431437	0.000351207	-1.62674	-2.43604	-0.839403	-1.257
NM_009344	Phlda1	pleckstrin homology-like domain, family A, member 1	0.000894621	0.0612556	-3.4533	-1.7736	-1.78191	-0.915182
NM_009349	Inmt	indolethylamine N-methyltransferase	0.121814	0.000476472	-1.86068	-3.40974	-0.960113	-1.75943
NM_009354	Tert	telomerase reverse transcriptase	4.0577e-06	0.280317	-4.6476	0.858724	-2.39817	0.443103
NM_009373	Tgm2	transglutaminase 2, C polypeptide	0.00028437	0.000975492	4.24421	2.68119	2.19002	1.3835
NM_009376	Ift88	intraflagellar transport 88	9.13971e-08	0.0906633	4.65487	1.39752	2.40192	0.721121
NM_009378	Thbd	thrombomodulin	0.0260533	0.00268627	2.15269	2.59358	1.11079	1.33829
NM_009381	Thrsp	thyroid hormone responsive	0.04245	0.000170255	-2.72371	-4.21531	-1.40544	-2.17511
NM_009397	Tnfaip3	tumor necrosis factor, alpha-induced protein 3	2.18049e-05	0.218307	7.99668	2.79284	4.1263	1.44111
NM_009398	Tnfaip6	tumor necrosis factor alpha induced protein 6	8.00404e-07	0.891695	7.13953	-0.247904	3.68401	-0.127919
NM_009399	Tnfrsf11a	tumor necrosis factor receptor superfamily, member 11a	0.258612	0.00027365	1.23263	3.49662	0.636037	1.80426
NM_009416	Tpm2	tropomyosin 2, beta	0.0318575	0.0253676	-2.2921	-2.15951	-1.18273	-1.11431
NM_009421	Traf1	TNF receptor-associated factor 1	0.00159382	0.0667873	3.58303	1.94736	1.84885	1.00484
NM_009422	Traf2	TNF receptor-associated factor 2	0.00312496	0.133087	2.31278	1.03284	1.1934	0.532948
NM_009423	Traf4	TNF receptor associated factor 4	0.0499457	0.261088	1.50426	-0.708089	0.776202	-0.365375
NM_009425	Tnfsf10	tumor necrosis factor (ligand) superfamily, member 10	3.37508e-14	7.09212e-06	7.2211	3.2176	3.7261	1.66029
NM_009437	Tst	thiosulfate sulfurtransferase, mitochondrial	0.0263458	0.154886	-2.0409	-1.08511	-1.05311	-0.559919
NM_009441	Ttc3	tetratricopeptide repeat domain 3	0.00485651	0.0165341	-2.66394	-1.90473	-1.3746	-0.982845
NM_009450	Tubb2a	tubulin, beta 2A class IIA	0.000484539	0.195284	3.224	0.882295	1.66359	0.455266
NM_009455	Ube2e1	ubiquitin-conjugating enzyme E2E 1	0.0173652	0.505788	2.47999	0.638761	1.27968	0.329602
NM_009460	Sumo1	SMT3 suppressor of mif two 3 homolog 1 (yeast)	0.00337565	0.273351	2.3165	0.785439	1.19532	0.405288
NM_009466	Ugdh	UDP-glucose dehydrogenase	0.0488526	0.100702	-1.83927	1.33607	-0.949065	0.689415
NM_009471	Umps	uridine monophosphate synthetase	0.0177621	0.489928	-1.80288	0.43339	-0.93029	0.22363
NM_009474	Uox	urate oxidase	0.0343483	0.0450648	-3.28677	-2.69745	-1.69598	-1.39189
NM_009477	Upp1	uridine phosphorylase 1	0.0262719	0.196675	7.81689	3.18615	4.03353	1.64406
NM_009480	Usf1	upstream transcription factor 1	0.00128684	0.220607	2.42396	0.787259	1.25077	0.406227
NM_009481	Usp9x	ubiquitin specific peptidase 9, X chromosome	0.166109	0.00939444	-1.02934	-1.63476	-0.53114	-0.84354
NM_009484	Uty	ubiquitously transcribed tetratricopeptide repeat gene, Y chromosome	0.695729	0.0208495	-0.37988	-2.23208	-0.196019	-1.15176
NM_009499	Vasp	vasodilator-stimulated phosphoprotein	0.00729922	0.0340591	2.08261	1.40822	1.07463	0.726643
NM_009500	Vav2	vav 2 oncogene	0.0229997	0.485808	-1.85751	0.460812	-0.958477	0.23778
NM_009506	Vegfc	vascular endothelial growth factor C	0.0268867	0.190039	2.10397	1.15444	1.08565	0.595694
NM_009507	Vhl	von Hippel-Lindau tumor suppressor	0.0257817	0.348798	1.74541	0.658009	0.900634	0.339534
NM_009516	Wee1	WEE 1 homolog 1 (S. pombe)	0.0370685	0.120028	-2.09517	-1.36668	-1.08111	-0.705209
NM_009517	Zmat3	zinc finger matrin type 3	1.39997e-06	0.000100484	3.91138	2.76766	2.01828	1.42812
NM_009534	Yap1	yes-associated protein 1	0.0296809	0.841315	1.82099	-0.149064	0.939636	-0.0769171
NM_009539	Zap70	zeta-chain (TCR) associated protein kinase	0.00129868	0.0154495	-2.82185	-1.80666	-1.45608	-0.932241
NM_009542	Zfp101	zinc finger protein 101	6.25038e-05	0.0746522	-3.8507	-1.42151	-1.98697	-0.733502
NM_009543	Rnf103	ring finger protein 103	0.00160633	0.367565	-2.57982	-0.638238	-1.33119	-0.329332
NM_009544	Zfp105	zinc finger protein 105	0.00395737	0.00417095	3.37162	3.0928	1.73976	1.59589
NM_009546	Trim25	tripartite motif-containing 25	0.000406879	0.0335943	3.67225	1.51162	1.89489	0.779999
NM_009578	Ikzf1	IKAROS family zinc finger 1	0.0466525	0.675416	2.28995	-0.501118	1.18162	-0.258578
NM_009593	Abcg1	ATP-binding cassette, sub-family G (WHITE), member 1	0.0404719	0.105803	1.72935	1.22429	0.89235	0.631736
NM_009609	Actg1	actin, gamma, cytoplasmic 1	0.000168722	0.395395	3.47766	-0.77215	1.79448	-0.398431
NM_009612	Acvrl1	activin A receptor, type II-like 1	0.564453	0.00463741	0.557025	2.37703	0.287426	1.22655
NM_009621	Adamts1	a disintegrin-like and metallopeptidase (reprolysin type) with thrombospondin type 1 motif, 1	3.47163e-05	0.595866	3.43388	-0.378557	1.77189	-0.195336
NM_009622	Adcy1	adenylate cyclase 1	4.64308e-10	0.309986	6.72813	1.08297	3.47173	0.558814
NM_009624	Adcy9	adenylate cyclase 9	0.000101502	0.744027	-3.35757	-0.22124	-1.73251	-0.11416
NM_009626	Adh7	alcohol dehydrogenase 7 (class IV), mu or sigma polypeptide	0.00679003	2.98512e-05	2.31896	3.12594	1.19659	1.61299
NM_009627	Adm	adrenomedullin	1.12716e-06	0.321176	5.00901	0.979944	2.58466	0.505653
NM_009633	Adra2b	adrenergic receptor, alpha 2b	5.60643e-07	0.00195039	-7.11581	-2.77367	-3.67177	-1.43122
NM_009640	Angpt1	angiopoietin 1	4.17438e-06	0.316886	4.88198	1.03179	2.51911	0.532404
NM_009647	Ak4	adenylate kinase 4	1.22652e-05	4.64759e-05	-6.60858	-4.69603	-3.41004	-2.42316
NM_009649	Akap2	A kinase (PRKA) anchor protein 2	5.25293e-05	0.218377	3.70919	1.04584	1.91395	0.539655
NM_009653	Alas2	aminolevulinic acid synthase 2, erythroid	0.0455473	0.00614249	-2.34565	-2.71509	-1.21036	-1.40099
NM_009657	Aldoc	aldolase C, fructose-bisphosphate	0.16521	6.03588e-06	-1.14772	-3.45871	-0.592224	-1.7847
NM_009660	Alox15	arachidonate 15-lipoxygenase	0.0035755	0.252489	4.30741	1.59832	2.22263	0.824738
NM_009670	Ank3	ankyrin 3, epithelial	0.266709	0.019117	-18.5453	-4.17314	-9.56942	-2.15335
NM_009671	Ankfy1	ankyrin repeat and FYVE domain containing 1	0.000101203	0.0385853	3.18737	1.27803	1.64469	0.659468
NM_009672	Anp32a	acidic (leucine-rich) nuclear phosphoprotein 32 family, member A	0.000846578	0.118245	-2.67815	-1.06253	-1.38193	-0.548265
NM_009676	Aox1	aldehyde oxidase 1	0.000896151	0.67734	-2.66922	0.289898	-1.37732	0.149588
NM_009684	Apaf1	apoptotic peptidase activating factor 1	1.92513e-13	0.0158225	6.8348	2.031	3.52677	1.048
NM_009690	Cd5l	CD5 antigen-like	0.289841	0.00508432	-0.869257	2.05292	-0.448538	1.05931
NM_009697	Nr2f2	nuclear receptor subfamily 2, group F, member 2	0.000142361	0.79393	-3.62504	-0.202302	-1.87053	-0.104388
NM_009700	Aqp4	aquaporin 4	4.3095e-06	2.42004e-09	-5.07467	-5.81575	-2.61854	-3.00094
NM_009708	Rnd2	Rho family GTPase 2	0.002026	0.770103	-3.21229	0.238424	-1.65755	0.123027
NM_009713	Arsa	arylsulfatase A	0.00638925	0.00291027	-2.14145	-1.97976	-1.10499	-1.02156
NM_009721	Atp1b1	ATPase, Na+/K+ transporting, beta 1 polypeptide	0.000959325	0.627815	-2.72059	-0.331431	-1.40383	-0.171019
NM_009727	Atp8a1	ATPase, aminophospholipid transporter (APLT), class I, type 8A, member 1	0.000107852	0.397376	4.1202	0.858146	2.12603	0.442805
NM_009728	Atp10a	ATPase, class V, type 10A	4.68647e-12	0.00445339	8.53826	3.52435	4.40576	1.81857
NM_009730	Atrn	attractin	2.40696e-06	0.915248	-3.60993	-0.0687757	-1.86273	-0.0354884
NM_009738	Bche	butyrylcholinesterase	0.00150803	0.151353	-2.90642	-1.15271	-1.49972	-0.594802
NM_009740	Bcl10	B cell leukemia/lymphoma 10	0.0376979	0.408399	1.61828	-0.565502	0.835037	-0.2918
NM_009742	Bcl2a1a	B cell leukemia/lymphoma 2 related protein A1a	0.0888016	0.00191842	2.97063	4.80985	1.53285	2.48189
NM_009743	Bcl2l1	BCL2-like 1	0.000432138	0.000351846	2.77776	2.19679	1.43333	1.13355
NM_009744	Bcl6	B cell leukemia/lymphoma 6	0.00095625	0.504078	-2.91925	0.49387	-1.50634	0.254838
NM_009754	Bcl2l11	BCL2-like 11 (apoptosis facilitator)	0.0320266	0.773011	3.50282	-0.458603	1.80746	-0.23664
NM_009755	Bmp1	bone morphogenetic protein 1	0.0334832	0.728993	-2.49111	0.330633	-1.28542	0.170607
NM_009758	Bmpr1a	bone morphogenetic protein receptor, type 1A	0.0049898	0.11559	2.15716	0.962221	1.1131	0.496508
NM_009760	Bnip3	BCL2/adenovirus E1B interacting protein 3	0.000300899	0.180572	-2.78305	-0.857559	-1.43606	-0.442502
NM_009763	Bst1	bone marrow stromal cell antigen 1	0.00117354	0.0540384	3.96117	2.17457	2.04397	1.12208
NM_009765	Brca2	breast cancer 2	1.48321e-06	0.0260025	-6.74765	-1.97835	-3.4818	-1.02083
NM_009775	Tspo	translocator protein	0.000160782	6.65123e-05	3.25386	2.64885	1.679	1.36681
NM_009776	Serping1	serine (or cysteine) peptidase inhibitor, clade G, member 1	0.145939	0.0432741	2.48307	2.77728	1.28127	1.43308
NM_009777	C1qb	complement component 1, q subcomponent, beta polypeptide	0.13201	0.00364448	1.18751	1.89006	0.612759	0.975274
NM_009779	C3ar1	complement component 3a receptor 1	0.173238	1.20668e-06	1.31186	3.93811	0.676922	2.03207
NM_009786	Cacybp	calcyclin binding protein	0.00310301	0.460846	2.24757	0.452993	1.15975	0.233745
NM_009791	Aspm	asp (abnormal spindle)-like, microcephaly associated (Drosophila)	0.0207904	0.0199238	-4.92273	-3.21935	-2.54014	-1.66119
NM_009793	Camk4	calcium/calmodulin-dependent protein kinase IV	2.37393e-05	1.02589e-06	-6.225	-5.49147	-3.21211	-2.83361
NM_009794	Capn2	calpain 2	0.000210932	0.0393996	3.13268	1.30463	1.61647	0.67319
NM_009807	Casp1	caspase 1	0.0173447	0.0101614	2.34174	2.30191	1.20834	1.18779
NM_009808	Casp12	caspase 12	9.87798e-05	0.00583708	3.78415	2.5083	1.95263	1.29429
NM_009810	Casp3	caspase 3	3.45077e-05	0.501082	3.21032	-0.472834	1.65653	-0.243983
NM_009812	Casp8	caspase 8	0.0213186	0.6901	2.75367	0.416855	1.4209	0.215098
NM_009817	Cast	calpastatin	0.000292311	0.0695552	2.76999	1.13685	1.42932	0.586616
NM_009824	Cbfa2t3	core-binding factor, runt domain, alpha subunit 2, translocated to, 3 (human)	0.965826	0.0125823	-25.0815	-3.46966	-12.9421	-1.79035
NM_009829	Ccnd2	cyclin D2	0.000386146	0.0896109	2.967	1.2756	1.53098	0.658212
NM_009831	Ccng1	cyclin G1	2.00128e-05	2.64468e-06	3.54791	2.97753	1.83073	1.53641
NM_009832	Ccnk	cyclin K	0.247303	0.00141203	0.859224	2.01373	0.443361	1.03909
NM_009841	Cd14	CD14 antigen	9.8821e-12	0.00434119	7.06249	2.58472	3.64426	1.33372
NM_009844	Cd19	CD19 antigen	0.281993	0.000533139	-1.1929	-4.0189	-0.615541	-2.07376
NM_009847	Cd2ap	CD2-associated protein	0.0126728	0.31696	1.91876	0.613385	0.990086	0.316508
NM_009848	Entpd1	ectonucleoside triphosphate diphosphohydrolase 1	0.408065	0.0184997	0.782635	1.92116	0.403841	0.991321
NM_009853	Cd68	CD68 antigen	0.134623	8.47259e-06	1.32053	3.34384	0.681394	1.72543
NM_009854	Cd7	CD7 antigen	0.0369891	0.150715	-3.58896	-1.68204	-1.85191	-0.867937
NM_009855	Cd80	CD80 antigen	0.261644	0.0197112	1.61911	2.86551	0.835462	1.47861
NM_009856	Cd83	CD83 antigen	0.210643	0.0217412	1.31739	2.07488	0.679778	1.07064
NM_009868	Cdh5	cadherin 5	0.00942755	0.232406	1.95232	0.750522	1.0074	0.387271
NM_009876	Cdkn1c	cyclin-dependent kinase inhibitor 1C (P57)	0.0301009	0.111016	-2.48976	-2.10121	-1.28472	-1.08423
NM_009879	Ift81	intraflagellar transport 81	0.000393412	0.304431	3.35148	0.92763	1.72937	0.478659
NM_009883	Cebpb	CCAAT/enhancer binding protein (C/EBP), beta	0.0141728	0.184184	2.21939	0.911347	1.14521	0.470257
NM_009886	Celsr1	cadherin, EGF LAG seven-pass G-type receptor 1 (flamingo homolog, Drosophila)	0.000638832	0.682981	-3.13365	-0.291257	-1.61697	-0.150289
NM_009890	Ch25h	cholesterol 25-hydroxylase	6.3709e-12	0.351074	8.92472	1.23815	4.60517	0.638889
NM_009892	Chi3l3	chitinase 3-like 3	1.99245e-05	0.213143	6.32062	1.94807	3.26145	1.00521
NM_009896	Socs1	suppressor of cytokine signaling 1	2.03615e-13	0.109934	8.89675	1.65356	4.59074	0.853239
NM_009897	Ckmt1	creatine kinase, mitochondrial 1, ubiquitous	0.0429409	3.93001e-05	4.88704	9.04778	2.52172	4.66867
NM_009899	Clca1	chloride channel calcium activated 1	1.31563e-06	0.00111121	4.15876	2.50565	2.14593	1.29292
NM_009900	Clcn2	chloride channel 2	0.000673898	0.578924	-2.63962	-0.351522	-1.36205	-0.181386
NM_009909	Cxcr2	chemokine (C-X-C motif) receptor 2	0.119212	0.0388782	2.47883	2.99497	1.27908	1.54541
NM_009912	Ccr1	chemokine (C-C motif) receptor 1	0.403341	0.0448604	1.2769	2.55908	0.658883	1.32049
NM_009917	Ccr5	chemokine (C-C motif) receptor 5	0.254576	5.60911e-05	1.01864	3.09518	0.52562	1.59712
NM_009923	Cnp	2',3'-cyclic nucleotide 3' phosphodiesterase	0.00104687	0.002073	2.48767	1.96592	1.28364	1.01442
NM_009924	Cnr2	cannabinoid receptor 2 (macrophage)	0.0355555	0.079578	-2.40953	-1.63945	-1.24332	-0.845959
NM_009928	Col15a1	collagen, type XV, alpha 1	0.00133235	0.170749	-3.06958	1.04741	-1.58391	0.540466
NM_009930	Col3a1	collagen, type III, alpha 1	0.395571	0.00348696	0.653941	1.8102	0.337435	0.934068
NM_009931	Col4a1	collagen, type IV, alpha 1	0.000573468	0.00225615	2.79319	1.93361	1.44129	0.997744
NM_009932	Col4a2	collagen, type IV, alpha 2	0.125484	0.00917246	1.14672	1.63764	0.591711	0.845027
NM_009936	Col9a3	collagen, type IX, alpha 3	0.00805198	0.732232	3.50756	0.473213	1.80991	0.244179
NM_009963	Cry2	cryptochrome 2 (photolyase-like)	0.000345935	0.062528	-2.8703	1.19717	-1.48108	0.617744
NM_009968	Cryz	crystallin, zeta	0.0246526	0.0188098	-1.7877	-1.57538	-0.922457	-0.812899
NM_009970	Csf2ra	colony stimulating factor 2 receptor, alpha, low-affinity (granulocyte-macrophage)	0.011317	0.0217229	2.27753	1.88005	1.17521	0.97011
NM_009977	Cst7	cystatin F (leukocystatin)	0.105071	0.0379796	3.50185	4.07128	1.80696	2.10079
NM_009987	Cx3cr1	chemokine (C-X3-C) receptor 1	0.00403692	0.00123615	-4.63529	-4.15134	-2.39182	-2.1421
NM_009993	Cyp1a2	cytochrome P450, family 1, subfamily a, polypeptide 2	0.144206	0.0476923	-1.86893	-1.96681	-0.964372	-1.01488
NM_009994	Cyp1b1	cytochrome P450, family 1, subfamily b, polypeptide 1	0.0061955	0.89674	2.98518	0.134894	1.54036	0.0696057
NM_009997	Cyp2a4	cytochrome P450, family 2, subfamily a, polypeptide 4	0.226819	0.00519841	-1.87489	3.57985	-0.967447	1.84721
NM_009999	Cyp2b10	cytochrome P450, family 2, subfamily b, polypeptide 10	2.90295e-09	0.991278	-6.23502	-0.00805412	-3.21728	-0.00415594
NM_010001	Cyp2c37	cytochrome P450, family 2. subfamily c, polypeptide 37	0.0320345	0.00367577	-2.55267	-3.0448	-1.31718	-1.57112
NM_010002	Cyp2c38	cytochrome P450, family 2, subfamily c, polypeptide 38	0.000117701	0.00166274	-3.35243	-2.43193	-1.72986	-1.25488
NM_010003	Cyp2c39	cytochrome P450, family 2, subfamily c, polypeptide 39	0.000305633	0.976409	-4.48684	0.028228	-2.31522	0.0145657
NM_010011	Cyp4a10	cytochrome P450, family 4, subfamily a, polypeptide 10	0.0541924	0.000103189	-2.02745	-3.46382	-1.04617	-1.78734
NM_010012	Cyp8b1	cytochrome P450, family 8, subfamily b, polypeptide 1	1.67057e-06	0.537696	-5.81498	-0.598957	-3.00054	-0.309063
NM_010017	Dag1	dystroglycan 1	0.0137376	0.190585	-1.83975	-0.828297	-0.949312	-0.427403
NM_010019	Dapk2	death-associated protein kinase 2	0.0330906	0.105258	-1.87489	-1.23701	-0.967445	-0.638302
NM_010024	Dct	dopachrome tautomerase	0.000515461	4.9522e-06	-3.44183	-4.04822	-1.77599	-2.08889
NM_010029	Ddx4	DEAD (Asp-Glu-Ala-Asp) box polypeptide 4	0.000490492	0.244483	7.05094	2.59135	3.6383	1.33714
NM_010043	Des	desmin	0.673834	0.0115307	-0.411398	2.08563	-0.212282	1.07619
NM_010045	Darc	Duffy blood group, chemokine receptor	0.0741513	0.00173603	-2.2247	-3.47789	-1.14795	-1.7946
NM_010047	Dgcr6	DiGeorge syndrome critical region gene 6	0.00687745	0.420873	-2.01559	-0.497549	-1.04005	-0.256736
NM_010049	Dhfr	dihydrofolate reductase	0.00301598	0.0175	-2.51747	-1.72725	-1.29902	-0.891262
NM_010066	Dnmt1	DNA methyltransferase (cytosine-5) 1	0.0484655	0.00957535	2.89613	3.46805	1.49441	1.78952
NM_010070	Dok1	docking protein 1	0.00561104	0.0368239	2.77534	1.92455	1.43208	0.99307
NM_010071	Dok2	docking protein 2	0.821104	0.040535	0.24029	1.85299	0.12399	0.956144
NM_010090	Dusp2	dual specificity phosphatase 2	0.00308329	0.187459	3.2933	1.39357	1.69935	0.719083
NM_010091	Dvl1	dishevelled, dsh homolog 1 (Drosophila)	0.0447519	0.695968	-1.54868	0.257119	-0.799124	0.132674
NM_010097	Sparcl1	SPARC-like 1	0.40084	0.000353817	-0.784889	-3.11916	-0.405004	-1.60949
NM_010108	Efna3	ephrin A3	0.00959887	0.811953	2.55875	-0.226443	1.32032	-0.116845
NM_010111	Efnb2	ephrin B2	7.90047e-05	0.0504836	-4.31884	-1.76719	-2.22853	-0.911871
NM_010117	Rhbdf1	rhomboid family 1 (Drosophila)	0.0243167	0.0806535	1.93252	1.34631	0.997185	0.6947
NM_010118	Egr2	early growth response 2	1.16815e-07	0.0091239	7.0691	3.20158	3.64767	1.65202
NM_010120	Eif1a	eukaryotic translation initiation factor 1A	4.31374e-05	0.0244269	3.6666	1.45841	1.89197	0.752542
NM_010124	Eif4ebp2	eukaryotic translation initiation factor 4E binding protein 2	0.00968101	8.50972e-05	-1.92121	-2.50856	-0.991347	-1.29442
NM_010128	Emp1	epithelial membrane protein 1	8.4596e-05	0.128103	3.73442	1.36693	1.92697	0.70534
NM_010139	Epha2	Eph receptor A2	0.00746209	0.0965504	2.1205	1.09162	1.09418	0.563279
NM_010141	Epha7	Eph receptor A7	0.00513043	0.493267	-3.56198	-0.667635	-1.83799	-0.344501
NM_010146	Epm2a	epilepsy, progressive myoclonic epilepsy, type 2 gene alpha	0.0198063	0.427245	-4.28305	-0.862545	-2.21006	-0.445075
NM_010149	Epor	erythropoietin receptor	0.00260262	0.00811962	-6.58505	-3.05154	-3.3979	-1.5746
NM_010153	Erbb3	v-erb-b2 erythroblastic leukemia viral oncogene homolog 3 (avian)	0.000552106	0.172762	-2.59807	-0.867892	-1.34061	-0.447834
NM_010156	Samd9l	sterile alpha motif domain containing 9-like	2.32602e-09	9.91128e-07	6.58321	3.67731	3.39695	1.8975
NM_010162	Ext1	exostoses (multiple) 1	0.00197431	0.302615	2.35958	0.630934	1.21755	0.325563
NM_010185	Fcer1g	Fc receptor, IgE, high affinity I, gamma polypeptide	0.00177714	1.3926e-05	2.41323	2.90751	1.24523	1.50028
NM_010186	Fcgr1	Fc receptor, IgG, high affinity I	4.79512e-09	5.69006e-08	5.19783	4.38973	2.68209	2.26511
NM_010195	Lgr5	leucine rich repeat containing G protein coupled receptor 5	0.00137623	0.324838	-3.14257	-0.812639	-1.62157	-0.419323
NM_010197	Fgf1	fibroblast growth factor 1	2.1046e-06	0.589566	-3.74857	0.353797	-1.93427	0.18256
NM_010208	Fgr	Gardner-Rasheed feline sarcoma viral (Fgr) oncogene homolog	0.0305421	0.046345	2.03893	1.71646	1.05209	0.885698
NM_010210	Fhit	fragile histidine triad gene	0.194002	0.0102358	-1.75557	-3.34834	-0.905877	-1.72775
NM_010212	Fhl2	four and a half LIM domains 2	0.0416622	0.18333	2.42745	1.52235	1.25257	0.785538
NM_010213	Fhl3	four and a half LIM domains 3	0.00947416	0.205577	3.202	1.45261	1.65224	0.749549
NM_010216	Figf	c-fos induced growth factor	0.00456689	0.241693	-3.26477	-1.12873	-1.68463	-0.582426
NM_010217	Ctgf	connective tissue growth factor	0.483852	0.00422596	-0.679833	-2.54454	-0.350795	-1.31299
NM_010219	Fkbp4	FK506 binding protein 4	0.0194132	0.289563	-2.05817	-0.74635	-1.06202	-0.385118
NM_010220	Fkbp5	FK506 binding protein 5	0.0002238	9.69677e-09	2.79451	3.58111	1.44197	1.84786
NM_010228	Flt1	FMS-like tyrosine kinase 1	0.0107525	0.96207	2.29406	-0.0402326	1.18374	-0.0207601
NM_010231	Fmo1	flavin containing monooxygenase 1	0.00478143	0.242232	-2.76631	1.06828	-1.42742	0.551233
NM_010234	Fos	FBJ osteosarcoma oncogene	0.636996	1.15463e-14	0.514738	-6.16978	0.265606	-3.18362
NM_010255	Gamt	guanidinoacetate methyltransferase	0.0049077	7.39742e-12	-2.30867	-4.85359	-1.19128	-2.50446
NM_010258	Gata6	GATA binding protein 6	0.0010623	0.0855181	2.67929	1.27882	1.38252	0.659873
NM_010259	Gbp1	guanylate binding protein 1	0.0240593	0.0490588	2.08724	1.63952	1.07702	0.845993
NM_010260	Gbp2	guanylate binding protein 2	5.01888e-08	0.00163905	9.52983	3.21974	4.91741	1.66139
NM_010271	Gpd1	glycerol-3-phosphate dehydrogenase 1 (soluble)	0.00995372	0.30555	-2.82873	-0.885632	-1.45963	-0.456988
NM_010274	Gpd2	glycerol phosphate dehydrogenase 2, mitochondrial	0.717698	6.39321e-05	-0.355805	-3.30429	-0.183596	-1.70502
NM_010276	Gem	GTP binding protein (gene overexpressed in skeletal muscle)	0.0957423	0.000508385	1.67352	3.05425	0.863538	1.576
NM_010282	Ggps1	geranylgeranyl diphosphate synthase 1	0.0127158	0.275062	2.11075	0.852053	1.08915	0.439661
NM_010284	Ghr	growth hormone receptor	0.0332469	0.295514	-2.50267	-1.0157	-1.29138	-0.524104
NM_010286	Tsc22d3	TSC22 domain family, member 3	0.500704	0.00550957	0.679831	2.25598	0.350794	1.16409
NM_010294	Gk2	glycerol kinase 2	0.0272957	0.239324	-4.12979	-1.29773	-2.13098	-0.669631
NM_010299	Gm2a	GM2 ganglioside activator protein	0.172931	0.00896841	-1.20651	-1.90317	-0.622562	-0.982039
NM_010302	Gna12	guanine nucleotide binding protein, alpha 12	2.05466e-07	0.511967	-4.2788	0.415966	-2.20787	0.214639
NM_010303	Gna13	guanine nucleotide binding protein, alpha 13	0.0014775	0.490548	2.62453	0.429615	1.35426	0.221682
NM_010305	Gnai1	guanine nucleotide binding protein (G protein), alpha inhibiting 1	0.0464825	0.420515	-2.80212	-0.861476	-1.4459	-0.444523
NM_010314	Gngt1	guanine nucleotide binding protein (G protein), gamma transducing activity polypeptide 1	0.203411	0.00142136	-1.5147	-4.43874	-0.781588	-2.2904
NM_010319	Gng7	guanine nucleotide binding protein (G protein), gamma 7	0.0431474	0.99983	-4.62068	0.000238278	-2.38428	0.000122952
NM_010322	Gnpat	glyceronephosphate O-acyltransferase	0.0226611	0.496371	-1.67108	-0.421245	-0.862278	-0.217363
NM_010324	Got1	glutamate oxaloacetate transaminase 1, soluble	0.0347866	0.320029	-2.2259	0.918041	-1.14857	0.473711
NM_010326	Gp1ba	glycoprotein 1b, alpha polypeptide	0.0735308	0.0464969	-3.94454	-3.21528	-2.03539	-1.65909
NM_010333	S1pr2	sphingosine-1-phosphate receptor 2	0.22776	0.0415171	1.06479	1.57703	0.549435	0.813751
NM_010357	Gsta4	glutathione S-transferase, alpha 4	0.00873886	2.04051e-07	-1.97699	-3.40007	-1.02013	-1.75444
NM_010359	Gstm3	glutathione S-transferase, mu 3	0.000146621	0.322535	-3.12249	0.771226	-1.61121	0.397954
NM_010361	Gstt2	glutathione S-transferase, theta 2	3.27187e-05	0.0263614	-3.2304	-1.46101	-1.66689	-0.753882
NM_010370	Gzma	granzyme A	0.0901392	7.88005e-05	1.92873	4.02514	0.995226	2.07698
NM_010376	H13	histocompatibility 13	0.954235	0.0450508	-0.103436	-4.72242	-0.053373	-2.43678
NM_010378	H2-Aa	histocompatibility 2, class II antigen A, alpha	0.585502	0.0165958	-0.47371	-1.64897	-0.244435	-0.850873
NM_010380	H2-D1	histocompatibility 2, D region locus 1	0.0312131	0.000820313	3.9569	4.58752	2.04177	2.36717
NM_010389	H2-Ob	histocompatibility 2, O region beta locus	0.00362778	4.37745e-05	-3.42559	-4.61991	-1.76761	-2.38388
NM_010392	H2-Q2	histocompatibility 2, Q region locus 2	6.96153e-07	3.16458e-05	6.40641	5.1339	3.30572	2.6491
NM_010398	H2-T23	histocompatibility 2, T region locus 23	0.000800552	2.98513e-06	3.87733	4.00479	2.00071	2.06648
NM_010399	H2-T9	histocompatibility 2, T region locus 9	0.000119957	2.04312e-09	5.09401	6.15918	2.62852	3.17815
NM_010401	Hal	histidine ammonia lyase	0.00497748	0.881559	-2.70894	-0.128253	-1.39782	-0.0661786
NM_010402	Hand2	heart and neural crest derivatives expressed transcript 2	0.00058141	0.394121	-3.59539	-0.71493	-1.85523	-0.368905
NM_010404	Hap1	huntingtin-associated protein 1	1.11022e-15	0.20478	8.00036	1.11705	4.1282	0.5764
NM_010412	Hdac5	histone deacetylase 5	0.0436599	0.984127	-1.58377	-0.0132001	-0.817227	-0.00681129
NM_010415	Hbegf	heparin-binding EGF-like growth factor	0.00145384	0.143349	3.38154	1.46767	1.74488	0.75732
NM_010420	Hesx1	homeobox gene expressed in ES cells	0.0349227	0.119454	7.97038	5.94651	4.11273	3.06841
NM_010442	Hmox1	heme oxygenase (decycling) 1	0.0344633	0.0143529	1.67099	1.53161	0.862233	0.790312
NM_010444	Nr4a1	nuclear receptor subfamily 4, group A, member 1	2.5588e-05	3.63931e-13	-3.8953	-6.00471	-2.00998	-3.09844
NM_010471	Hpca	hippocalcin	0.000630861	0.0573651	5.65833	3.11656	2.91971	1.60815
NM_010472	Agfg1	ArfGAP with FG repeats 1	0.002577	0.115471	2.31395	1.03215	1.194	0.532589
NM_010476	Hsd17b7	hydroxysteroid (17-beta) dehydrogenase 7	0.0157114	0.000898984	-2.01381	-2.41137	-1.03913	-1.24427
NM_010478	Hspa1b	heat shock protein 1B	2.24087e-12	0.401995	6.35924	0.720604	3.28138	0.371833
NM_010479	Hspa1a	heat shock protein 1A	2.63592e-07	0.933592	6.38531	-0.110379	3.29483	-0.0569559
NM_010480	Hsp90aa1	heat shock protein 90, alpha (cytosolic), class A member 1	0.0273039	0.116782	1.6533	0.96664	0.853104	0.498788
NM_010489	Hyal2	hyaluronoglucosaminidase 2	0.0402216	0.39547	-1.5068	0.523405	-0.777512	0.270078
NM_010493	Icam1	intercellular adhesion molecule 1	9.13543e-11	1.16439e-05	6.01666	2.88871	3.10461	1.49058
NM_010495	Id1	inhibitor of DNA binding 1	0.667855	2.16302e-05	-0.367421	3.13247	-0.18959	1.61636
NM_010498	Ids	iduronate 2-sulfatase	0.0016664	0.00983761	-2.67216	-1.87207	-1.37884	-0.96599
NM_010499	Ier2	immediate early response 2	0.814921	3.44812e-07	-0.263212	-3.67694	-0.135818	-1.89731
NM_010500	Ier5	immediate early response 5	3.82425e-08	6.91705e-08	4.67246	3.98314	2.411	2.05531
NM_010501	Ifit3	interferon-induced protein with tetratricopeptide repeats 3	0.00144894	0.002883	8.05255	5.2187	4.15513	2.69286
NM_010516	Cyr61	cysteine rich protein 61	0.0192677	1.16507e-08	-2.01214	-4.04601	-1.03827	-2.08775
NM_010518	Igfbp5	insulin-like growth factor binding protein 5	1.30967e-07	4.27634e-05	-4.97444	-3.2785	-2.56682	-1.69171
NM_010531	Il18bp	interleukin 18 binding protein	8.68761e-11	0	5.91975	6.45345	3.0546	3.32999
NM_010544	Ihh	Indian hedgehog	0.00043289	0.00288698	-8.40206	-3.18842	-4.33548	-1.64523
NM_010548	Il10	interleukin 10	0.000670968	0.00157234	5.8299	5.27293	3.00824	2.72084
NM_010551	Il16	interleukin 16	0.00311693	0.00909541	-3.00565	-2.3479	-1.55092	-1.21152
NM_010560	Il6st	interleukin 6 signal transducer	0.045139	0.395823	1.7878	0.572056	0.922506	0.295182
NM_010570	Irs1	insulin receptor substrate 1	9.81956e-10	0.866049	-5.13523	0.105157	-2.64979	0.0542612
NM_010576	Itga4	integrin alpha 4	6.15989e-05	0.749866	3.38685	0.239741	1.74762	0.123707
NM_010577	Itga5	integrin alpha 5 (fibronectin receptor alpha)	0.0222511	0.000189906	1.69484	2.31042	0.874543	1.19218
NM_010579	Eif6	eukaryotic translation initiation factor 6	1.71996e-05	0.0509446	3.5914	1.22774	1.85317	0.633515
NM_010581	Cd47	CD47 antigen (Rh-related antigen, integrin-associated signal transducer)	9.20935e-06	2.86933e-08	3.6122	3.49681	1.8639	1.80436
NM_010583	Itk	IL2 inducible T cell kinase	0.000736344	0.159366	3.8483	1.56161	1.98573	0.805796
NM_010590	Jub	ajuba LIM protein	0.0469599	0.0113182	-1.83031	1.82496	-0.944445	0.941683
NM_010591	Jun	Jun oncogene	0.614776	1.03654e-06	0.511184	-3.84086	0.263772	-1.98189
NM_010592	Jund	Jun proto-oncogene related gene d	0.024418	0.418888	2.27009	0.597922	1.17137	0.308529
NM_010599	Kcnab3	potassium voltage-gated channel, shaker-related subfamily, beta member 3	0.0420642	0.0828558	-7.9365	-2.3984	-4.09525	-1.23758
NM_010612	Kdr	kinase insert domain protein receptor	0.00508826	0.0653555	-2.22774	-1.18995	-1.14952	-0.614018
NM_010615	Kif11	kinesin family member 11	0.00342453	0.0370818	-4.0602	-2.10412	-2.09507	-1.08573
NM_010617	Kif13a	kinesin family member 13A	0.0140152	0.700237	-2.04616	-0.264263	-1.05582	-0.13636
NM_010629	Kifap3	kinesin-associated protein 3	0.0288896	0.630061	-2.10573	-0.398557	-1.08656	-0.205656
NM_010630	Kifc2	kinesin family member C2	4.78754e-07	0.0479714	-4.87386	-1.52906	-2.51492	-0.788997
NM_010633	Uhmk1	U2AF homology motif (UHM) kinase 1	0.015809	0.0393894	-2.46286	-1.81701	-1.27084	-0.937582
NM_010634	Fabp5	fatty acid binding protein 5, epidermal	0.0169864	1.53211e-14	1.87812	-5.98048	0.969113	-3.08594
NM_010635	Klf1	Kruppel-like factor 1 (erythroid)	5.73738e-05	0.357544	-4.50671	-0.813947	-2.32547	-0.419998
NM_010636	Klf12	Kruppel-like factor 12	1.39486e-06	0.0721454	-4.1227	-1.18798	-2.12732	-0.613
NM_010637	Klf4	Kruppel-like factor 4 (gut)	0.00337367	0.592911	3.15516	-0.551783	1.62807	-0.284721
NM_010638	Klf9	Kruppel-like factor 9	7.90639e-06	0.385673	-3.41629	-0.55681	-1.76281	-0.287315
NM_010639	Klk1	kallikrein 1	0.0884223	0.0293228	4.3481	5.11961	2.24363	2.64173
NM_010656	Sspn	sarcospan	0.0215818	0.0137725	-3.02235	-2.68786	-1.55954	-1.38694
NM_010660	Krt10	keratin 10	0.583736	0.0021655	-0.584083	-3.24617	-0.301388	-1.67503
NM_010664	Krt18	keratin 18	0.00450246	0.0356628	3.93371	1.92809	2.0298	0.994898
NM_010678	Aff3	AF4/FMR2 family, member 3	0.0496272	0.19121	-5.50469	-1.76605	-2.84043	-0.911286
NM_010680	Lama3	laminin, alpha 3	2.50457e-07	0.000166164	5.14455	3.52431	2.6546	1.81855
NM_010681	Lama4	laminin, alpha 4	0.000199267	0.472933	-4.40841	-0.644889	-2.27475	-0.332764
NM_010686	Laptm5	lysosomal-associated protein transmembrane 5	0.887909	0.000844856	-0.107256	2.0974	-0.0553445	1.08226
NM_010688	Lasp1	LIM and SH3 protein 1	0.0747498	0.0369984	1.65261	1.51565	0.852752	0.782077
NM_010696	Lcp2	lymphocyte cytosolic protein 2	0.0204528	0.00583327	2.01298	2.11751	1.0387	1.09264
NM_010701	Lect1	leukocyte cell derived chemotaxin 1	0.00373585	7.71195e-05	-4.04212	-4.85111	-2.08574	-2.50318
NM_010702	Lect2	leukocyte cell-derived chemotaxin 2	0.0320676	0.318002	-1.88562	0.775749	-0.972985	0.400288
NM_010705	Lgals3	lectin, galactose binding, soluble 3	0.0146932	2.22667e-07	2.92718	4.83452	1.51043	2.49462
NM_010706	Lgals4	lectin, galactose binding, soluble 4	2.66701e-06	0.325466	-5.29684	-0.829193	-2.73318	-0.427865
NM_010710	Lhx2	LIM homeobox protein 2	0.0183774	0.131625	2.15895	-1.33095	1.11402	-0.686774
NM_010720	Lipg	lipase, endothelial	0.0196776	2.62562e-05	-2.01968	-3.357	-1.04216	-1.73222
NM_010723	Lmo4	LIM domain only 4	0.0154816	0.32002	2.77307	1.09193	1.43091	0.563436
NM_010724	Psmb8	proteasome (prosome, macropain) subunit, beta type 8 (large multifunctional peptidase 7)	3.66863e-08	1.58296e-12	5.18612	5.07477	2.67605	2.61859
NM_010728	Lox	lysyl oxidase	0.017975	0.788265	3.97121	0.489638	2.04915	0.252654
NM_010734	Lst1	leukocyte specific transcript 1	0.0621805	7.69201e-05	1.90063	3.58272	0.980728	1.84869
NM_010740	Cd93	CD93 antigen	7.47929e-05	4.54623e-05	3.36886	3.10532	1.73834	1.60235
NM_010741	Ly6c1	lymphocyte antigen 6 complex, locus C1	8.57333e-06	2.28491e-05	5.58665	4.94364	2.88272	2.55093
NM_010742	Ly6d	lymphocyte antigen 6 complex, locus D	0.00032833	0	3.54855	7.9129	1.83106	4.08307
NM_010745	Ly86	lymphocyte antigen 86	0.00724877	0.166906	2.30011	1.09933	1.18686	0.567258
NM_010748	Lyst	lysosomal trafficking regulator	0.0138975	0.0193384	-2.08172	1.56662	-1.07417	0.808379
NM_010749	M6pr	mannose-6-phosphate receptor, cation dependent	0.000235945	0.0829528	3.53844	1.18423	1.82584	0.611067
NM_010751	Mxd1	MAX dimerization protein 1	6.65449e-06	0.805361	3.71745	-0.186108	1.91821	-0.0960319
NM_010755	Maff	v-maf musculoaponeurotic fibrosarcoma oncogene family, protein F (avian)	0.0212927	0.0108661	2.25945	-2.37224	1.16588	-1.22408
NM_010757	Mafk	v-maf musculoaponeurotic fibrosarcoma oncogene family, protein K (avian)	5.6822e-06	0.905329	3.63072	0.0762478	1.87346	0.039344
NM_010758	Mag	myelin-associated glycoprotein	0.828597	0.0349565	0.361235	2.65356	0.186398	1.36924
NM_010766	Marco	macrophage receptor with collagenous structure	0.109155	0.00301491	1.41355	2.16459	0.729397	1.11693
NM_010773	Mbd2	methyl-CpG binding domain protein 2	0.0322021	0.283698	1.62336	0.660439	0.837659	0.340788
NM_010776	Mbl2	mannose-binding lectin (protein C) 2	0.411079	0.00558125	1.06498	3.15933	0.54953	1.63022
NM_010778	Cd46	CD46 antigen, complement regulatory protein	0.00204249	0.50654	3.79043	0.840524	1.95587	0.433712
NM_010786	Mdm2	transformed mouse 3T3 cell double minute 2	3.15895e-07	0.00304072	4.35845	1.84126	2.24897	0.950094
NM_010790	Melk	maternal embryonic leucine zipper kinase	2.63212e-12	0.0116669	8.2973	-4.30289	4.28142	-2.2203
NM_010791	Meox1	mesenchyme homeobox 1	6.83179e-05	0.0526357	4.70742	2.20065	2.42904	1.13554
NM_010797	Mid1	midline 1	0.00103736	0.0824142	4.45355	2.18278	2.29804	1.12632
NM_010799	Minpp1	multiple inositol polyphosphate histidine phosphatase 1	0.0091319	0.523272	2.02742	0.39278	1.04615	0.202675
NM_010800	Bhlha15	basic helix-loop-helix family, member a15	0.00596666	0.678051	4.64915	-0.934625	2.39897	-0.482268
NM_010807	Marcksl1	MARCKS-like 1	8.27843e-05	0.0575251	3.15786	1.34491	1.62946	0.693976
NM_010809	Mmp3	matrix metallopeptidase 3	0.503721	0.0153369	2.43594	6.94883	1.25695	3.58561
NM_010810	Mmp7	matrix metallopeptidase 7	0.287139	0.0019147	3.96468	9.82801	2.04578	5.07127
NM_010817	Psmd7	proteasome (prosome, macropain) 26S subunit, non-ATPase, 7	0.00470524	0.546865	2.39652	0.384251	1.23661	0.198274
NM_010818	Cd200	CD200 antigen	0.0248622	0.307005	2.44447	1.02255	1.26135	0.527638
NM_010821	Mpeg1	macrophage expressed gene 1	5.25336e-05	1.37518e-07	5.50994	5.5845	2.84314	2.88161
NM_010828	Cited2	Cbp/p300-interacting transactivator, with Glu/Asp-rich carboxy-terminal domain, 2	1.58476e-06	0.739635	3.90516	-0.208883	2.01507	-0.107784
NM_010833	Msn	moesin	0.000795062	0.0470439	2.65751	1.2329	1.37128	0.636177
NM_010835	Msx1	homeobox, msh-like 1	0.000187616	0.778142	5.55205	0.486915	2.86487	0.251249
NM_010838	Mapt	microtubule-associated protein tau	2.54542e-05	0.0105403	-8.06433	-2.39323	-4.16121	-1.23491
NM_010840	Mthfr	5,10-methylenetetrahydrofolate reductase	0.00645139	0.00536508	2.63274	2.52158	1.3585	1.30114
NM_010846	Mx1	myxovirus (influenza virus) resistance 1	0.000469332	0.010465	9.4863	5.0125	4.89495	2.58646
NM_010847	Mxi1	Max interacting protein 1	0.0100724	0.326354	-4.35138	-1.12371	-2.24532	-0.579835
NM_010851	Myd88	myeloid differentiation primary response gene 88	1.20851e-09	0.0677881	5.00552	1.16924	2.58286	0.60333
NM_010852	Myef2	myelin basic protein expression factor 2, repressor	0.022446	0.218768	3.53596	-2.80034	1.82456	-1.44498
NM_010889	Neb	nebulin	0.00734963	0.1955	-2.29534	0.850183	-1.1844	0.438696
NM_010890	Nedd4	neural precursor cell expressed, developmentally down-regulated 4	0.0316495	0.577057	-1.86088	-0.411946	-0.960219	-0.212565
NM_010892	Nek2	NIMA (never in mitosis gene a)-related expressed kinase 2	2.60916e-06	2.79469e-08	-5.66938	-5.96149	-2.92541	-3.07614
NM_010893	Neu1	neuraminidase 1	0.00234443	0.292079	-2.2641	-0.65749	-1.16828	-0.339266
NM_010903	Nfe2l3	nuclear factor, erythroid derived 2, like 3	0.0172956	0.0042795	-4.03836	-3.99407	-2.0838	-2.06095
NM_010907	Nfkbia	nuclear factor of kappa light polypeptide gene enhancer in B cells inhibitor, alpha	0.000685403	0.109395	2.74671	0.993642	1.41731	0.512721
NM_010908	Nfkbib	nuclear factor of kappa light polypeptide gene enhancer in B cells inhibitor, beta	0.0120243	0.012735	1.90702	1.60673	0.984028	0.829075
NM_010913	Nfya	nuclear transcription factor-Y alpha	0.0421143	0.596209	2.01325	-0.645327	1.03884	-0.33299
NM_010914	Nfyb	nuclear transcription factor-Y beta	0.0327372	0.401562	1.62413	0.516442	0.838055	0.266485
NM_010915	Klk1b4	kallikrein 1-related pepidase b4	0.438935	0.0199499	-0.81634	-2.31362	-0.421233	-1.19383
NM_010917	Nid1	nidogen 1	0.00054179	0.0136798	3.0065	1.61779	1.55136	0.834784
NM_010924	Nnmt	nicotinamide N-methyltransferase	0.99313	0.00271738	-0.00806505	2.35854	-0.00416158	1.21701
NM_010927	Nos2	nitric oxide synthase 2, inducible	0.00114195	0.312066	6.66414	2.31945	3.43871	1.19684
NM_010929	Notch4	notch 4	0.000714048	0.528961	-3.56472	-0.565566	-1.8394	-0.291833
NM_010936	Nr1i2	nuclear receptor subfamily 1, group I, member 2	0.0170439	0.061418	-2.26007	1.55684	-1.1662	0.803334
NM_010941	Nsdhl	NAD(P) dependent steroid dehydrogenase-like	0.31949	4.16957e-09	-0.885003	-4.24692	-0.456663	-2.19142
NM_010942	Nsg1	neuron specific gene family member 1	0.00250485	0.162422	3.12474	1.36489	1.61237	0.704287
NM_010945	Nsmaf	neutral sphingomyelinase (N-SMase) activation associated factor	4.0681e-05	0.50108	3.11817	0.435772	1.60898	0.224859
NM_010949	Numb	numb gene homolog (Drosophila)	0.0457372	0.717228	-2.75836	-0.423	-1.42332	-0.218269
NM_010950	Numbl	numb-like	0.344044	0.0388006	1.05247	2.02825	0.543078	1.04658
NM_011016	Orm2	orosomucoid 2	2.12083e-07	2.22045e-16	4.37729	5.94794	2.25869	3.06915
NM_011019	Osmr	oncostatin M receptor	1.25677e-13	0.0144449	6.65118	1.96001	3.43202	1.01137
NM_011026	P2rx4	purinergic receptor P2X, ligand-gated ion channel 4	0.0125185	0.587639	2.11765	0.361836	1.09271	0.186708
NM_011030	P4ha1	procollagen-proline, 2-oxoglutarate 4-dioxygenase (proline 4-hydroxylase), alpha 1 polypeptide	8.79842e-05	0.0145497	3.18505	1.77933	1.64349	0.918138
NM_011048	Pcsk6	proprotein convertase subtilisin/kexin type 6	0.00838695	0.000295503	-2.0942	-2.40683	-1.08061	-1.24193
NM_011055	Pde3b	phosphodiesterase 3B, cGMP-inhibited	1.49747e-05	0.450757	-3.27051	0.488277	-1.68759	0.251952
NM_011056	Pde4d	phosphodiesterase 4D, cAMP specific	0.000374747	0.221054	-3.40539	-0.956014	-1.75719	-0.493305
NM_011057	Pdgfb	platelet derived growth factor, B polypeptide	0.0302443	0.74752	2.30063	0.317749	1.18713	0.163959
NM_011066	Per2	period homolog 2 (Drosophila)	0.0103176	0.0166346	-2.43315	1.73722	-1.25551	0.896408
NM_011067	Per3	period homolog 3 (Drosophila)	1.17684e-14	0.00411786	-7.78177	-2.20486	-4.01541	-1.13771
NM_011073	Prf1	perforin 1 (pore forming protein)	0.571268	0.0165539	0.862923	3.13135	0.44527	1.61578
NM_011074	Cdk14	cyclin-dependent kinase 14	0.0281146	0.0591188	2.30362	1.80013	1.18867	0.92887
NM_011083	Pik3c2a	phosphatidylinositol 3-kinase, C2 domain containing, alpha polypeptide	0.0388594	0.976902	-1.54464	-0.017831	-0.797035	-0.00920083
NM_011086	Pikfyve	phosphoinositide kinase, FYVE finger containing	0.0346891	0.322688	1.5592	-0.617318	0.804552	-0.318537
NM_011093	Pira6	paired-Ig-like receptor A6	0.0384398	0.114208	4.89855	3.86471	2.52766	1.9942
NM_011095	Lilrb3	leukocyte immunoglobulin-like receptor, subfamily B (with TM and ITIM domains), member 3	0.000301156	0.000317908	3.34555	3.02423	1.72631	1.56051
NM_011099	Pkm	pyruvate kinase, muscle	0.216022	0.00394807	1.47334	3.09485	0.760245	1.59695
NM_011100	Prkacb	protein kinase, cAMP dependent, catalytic, beta	0.0310948	0.137598	-2.6173	-1.2647	-1.35053	-0.652588
NM_011101	Prkca	protein kinase C, alpha	0.00490428	0.845839	-2.39993	-0.136042	-1.23837	-0.0701978
NM_011103	Prkcd	protein kinase C, delta	0.0021437	0.460798	2.42177	0.526686	1.24964	0.271771
NM_011104	Prkce	protein kinase C, epsilon	0.0276582	0.697207	1.68884	-0.270282	0.871444	-0.139466
NM_011105	Pkdrej	polycystic kidney disease (polycystin) and REJ (sperm receptor for egg jelly homolog, sea urchin)	0.0171263	0.691059	-6.21947	-0.453374	-3.20926	-0.233942
NM_011109	Pla2g2d	phospholipase A2, group IID	0.00570139	0.156692	4.95979	-5.35775	2.55926	-2.76461
NM_011113	Plaur	plasminogen activator, urokinase receptor	1.50281e-06	0.0366691	5.28785	2.21811	2.72854	1.14455
NM_011132	Pole	polymerase (DNA directed), epsilon	0.0202577	0.326889	-2.60111	-0.934671	-1.34218	-0.482292
NM_011136	Pou2af1	POU domain, class 2, associating factor 1	0.563247	0.00152279	-0.683356	-4.25576	-0.352613	-2.19598
NM_011141	Pou3f1	POU domain, class 3, transcription factor 1	8.63812e-09	0.00104528	8.76398	4.91043	4.52223	2.53379
NM_011145	Ppard	peroxisome proliferator activator receptor delta	1.49139e-05	0.0256692	3.56245	1.65585	1.83823	0.85442
NM_011146	Pparg	peroxisome proliferator activated receptor gamma	0.000167056	0.192541	-4.76343	-1.37328	-2.45794	-0.708617
NM_011150	Lgals3bp	lectin, galactoside-binding, soluble, 3 binding protein	7.2618e-06	4.74616e-07	5.34473	4.21493	2.75789	2.17491
NM_011157	Srgn	serglycin	0.00131495	0.000384031	2.63703	2.5396	1.36071	1.31044
NM_011159	Prkdc	protein kinase, DNA activated, catalytic polypeptide	0.00176846	0.093749	-2.91819	-1.32429	-1.50579	-0.683336
NM_011161	Mapk11	mitogen-activated protein kinase 11	0.0284802	0.397082	2.26929	0.810782	1.17096	0.418365
NM_011163	Eif2ak2	eukaryotic translation initiation factor 2-alpha kinase 2	1.67668e-11	0.000289401	5.7976	2.36741	2.99157	1.22159
NM_011171	Procr	protein C receptor, endothelial	4.68205e-07	0.195482	5.39603	1.36543	2.78436	0.704566
NM_011172	Prodh	proline dehydrogenase	0.00051003	0.326755	-3.3716	-0.812916	-1.73975	-0.419466
NM_011175	Lgmn	legumain	0.116415	3.8133e-05	1.22616	2.65958	0.6327	1.37235
NM_011176	St14	suppression of tumorigenicity 14 (colon carcinoma)	1.9579e-05	1.39185e-08	4.6971	5.64074	2.42371	2.91063
NM_011178	Prtn3	proteinase 3	3.00744e-05	0.0618765	4.48785	1.974	2.31574	1.01859
NM_011189	Psme1	proteasome (prosome, macropain) 28 subunit, alpha	0.00142035	1.89842e-05	2.98009	3.25427	1.53773	1.67921
NM_011193	Pstpip1	proline-serine-threonine phosphatase-interacting protein 1	0.0386368	0.0696343	2.46778	1.95116	1.27338	1.0068
NM_011197	Ptgfrn	prostaglandin F2 receptor negative regulator	0.00787968	0.20007	2.33183	1.03405	1.20323	0.533572
NM_011198	Ptgs2	prostaglandin-endoperoxide synthase 2	0.0260625	0.827655	9.57841	1.18392	4.94248	0.610903
NM_011199	Pth1r	parathyroid hormone 1 receptor	0.00580945	0.140692	-3.29063	-2.26263	-1.69797	-1.16752
NM_011200	Ptp4a1	protein tyrosine phosphatase 4a1	0.000678516	0.00356973	-2.67282	-1.9358	-1.37918	-0.998878
NM_011201	Ptpn1	protein tyrosine phosphatase, non-receptor type 1	0.00252231	0.133667	2.26236	0.933743	1.16738	0.481813
NM_011204	Ptpn13	protein tyrosine phosphatase, non-receptor type 13	0.036839	0.0341227	2.22214	2.03397	1.14663	1.04953
NM_011226	Rab19	RAB19, member RAS oncogene family	0.0016041	0.0294717	3.79423	2.48528	1.95783	1.28241
NM_011239	Ranbp1	RAN binding protein 1	0.00214766	0.264617	2.33488	0.713933	1.2048	0.368391
NM_011242	Rasgrp2	RAS, guanyl releasing protein 2	0.00351804	0.143458	-2.65082	-1.1084	-1.36783	-0.571937
NM_011246	Rasgrp1	RAS guanyl releasing protein 1	0.0475662	0.968109	1.96871	-0.0372012	1.01586	-0.0191959
NM_011249	Rbl1	retinoblastoma-like 1 (p107)	5.53682e-11	0.0682313	6.54955	1.76883	3.37958	0.912722
NM_011250	Rbl2	retinoblastoma-like 2	0.000621424	0.256406	-3.04181	-0.817592	-1.56958	-0.421879
NM_011254	Rbp1	retinol binding protein 1, cellular	0.416629	0.00698393	-0.692261	-2.00387	-0.357208	-1.034
NM_011256	Pitpnm2	phosphatidylinositol transfer protein, membrane-associated 2	0.00242566	0.191545	-2.2702	0.806828	-1.17143	0.416325
NM_011261	Reln	reelin	0.154327	2.84699e-11	-1.07208	-4.58607	-0.553195	-2.36642
NM_011262	Dpf2	D4, zinc and double PHD fingers family 2	0.00689172	0.0881335	2.0186	1.09341	1.0416	0.564203
NM_011264	Rev3l	REV3-like, catalytic subunit of DNA polymerase zeta RAD54 like (S. cerevisiae)	0.00972881	0.905401	-2.09844	-0.0783662	-1.0828	-0.0404371
NM_011267	Rgs16	regulator of G-protein signaling 16	0.169934	0	-1.11744	-11.1726	-0.576601	-5.76506
NM_011273	Xpr1	xenotropic and polytropic retrovirus receptor 1	0.00407926	0.153889	-2.15416	-0.890276	-1.11155	-0.459384
NM_011281	Rorc	RAR-related orphan receptor gamma	0.0325406	0.0157534	-1.62005	1.50658	-0.83595	0.777398
NM_011284	Rpa2	replication protein A2	0.0371026	0.13682	-1.96862	-1.22183	-1.01581	-0.630467
NM_011299	Rps6ka2	ribosomal protein S6 kinase, polypeptide 2	0.0373186	0.293514	-5.17242	-1.27831	-2.66898	-0.65961
NM_011311	S100a4	S100 calcium binding protein A4	0.0486013	0.513628	2.2078	0.700038	1.13923	0.361221
NM_011314	Saa2	serum amyloid A 2	8.23801e-05	4.25884e-07	10.0197	6.97897	5.17016	3.60116
NM_011315	Saa3	serum amyloid A 3	0	0	10.8997	8.83404	5.62426	4.55838
NM_011316	Saa4	serum amyloid A 4	0.0106187	0.0458887	2.90371	1.64884	1.49832	0.850802
NM_011317	Khdrbs1	KH domain containing, RNA binding, signal transduction associated 1	0.0280442	0.237571	1.76134	0.805631	0.908855	0.415707
NM_011318	Apcs	serum amyloid P-component	0.00410064	1.05732e-06	3.56286	4.47413	1.83844	2.30866
NM_011322	Scn1b	sodium channel, voltage-gated, type I, beta	0.321857	0.0343857	0.983113	1.87548	0.507288	0.967749
NM_011323	Scn8a	sodium channel, voltage-gated, type VIII, alpha	2.36211e-10	0.0583744	6.79924	2.00592	3.50842	1.03506
NM_011324	Scnn1a	sodium channel, nonvoltage-gated 1 alpha	4.52872e-08	0.0562443	-4.43475	-1.19673	-2.28834	-0.617515
NM_011328	Sct	secretin	0.00151187	0.272855	6.07275	2.27358	3.13355	1.17317
NM_011331	Ccl12	chemokine (C-C motif) ligand 12	4.05429e-08	7.78128e-05	7.88788	5.56591	4.07016	2.87202
NM_011333	Ccl2	chemokine (C-C motif) ligand 2	6.66134e-16	4.08451e-11	8.83229	6.43691	4.55748	3.32146
NM_011334	Clcn4-2	chloride channel 4-2	0.850634	0.00383961	-0.143401	-1.83551	-0.0739953	-0.947127
NM_011337	Ccl3	chemokine (C-C motif) ligand 3	1.02424e-07	3.72903e-09	8.97258	9.52045	4.62987	4.91257
NM_011340	Serpinf1	serine (or cysteine) peptidase inhibitor, clade F, member 1	0.483832	0.0241906	-0.794726	-2.01943	-0.41008	-1.04203
NM_011342	Sec22b	SEC22 vesicle trafficking protein homolog B (S. cerevisiae)	0.00120014	0.323579	2.52321	-0.614496	1.30198	-0.317081
NM_011345	Sele	selectin, endothelial cell	0.0037379	0.139471	5.86643	3.11018	3.02709	1.60486
NM_011349	Sema3f	sema domain, immunoglobulin domain (Ig), short basic domain, secreted, (semaphorin) 3F	0.0247984	0.00962749	2.09106	2.15647	1.07899	1.11274
NM_011351	Sema6c	sema domain, transmembrane domain (TM), and cytoplasmic domain, (semaphorin) 6C	0.0235133	0.0593977	-4.08541	-2.2622	-2.10808	-1.1673
NM_011355	Sfpi1	SFFV proviral integration 1	0.0153451	0.000297926	2.17904	2.86805	1.12439	1.47992
NM_011356	Frzb	frizzled-related protein	0.27197	0.000964375	1.12783	2.93947	0.58196	1.51677
NM_011361	Sgk1	serum/glucocorticoid regulated kinase 1	0.0303262	0.00193622	-5.21727	3.52822	-2.69212	1.82057
NM_011369	Shcbp1	Shc SH2-domain binding protein 1	0.127339	0.0497785	-2.55734	-2.85272	-1.31959	-1.47201
NM_011372	St6galnac3	ST6 (alpha-N-acetyl-neuraminyl-2,3-beta-galactosyl-1,3)-N-acetylgalactosaminide alpha-2,6-sialyltransferase 3	0.0143775	0.0228343	-3.80535	-2.62726	-1.96357	-1.35567
NM_011373	St6galnac4	ST6 (alpha-N-acetyl-neuraminyl-2,3-beta-galactosyl-1,3)-N-acetylgalactosaminide alpha-2,6-sialyltransferase 4	7.41384e-05	0.255184	7.26129	2.16083	3.74684	1.11499
NM_011374	St8sia1	ST8 alpha-N-acetyl-neuraminide alpha-2,8-sialyltransferase 1	0.00751792	0.108425	6.35922	3.90929	3.28137	2.0172
NM_011388	Slc10a2	solute carrier family 10, member 2	0.944737	0.016676	-0.0638345	-2.03104	-0.0329387	-1.04802
NM_011391	Slc16a7	solute carrier family 16 (monocarboxylic acid transporters), member 7	0.00683873	0.0409004	-2.09972	-1.38744	-1.08346	-0.715922
NM_011395	Slc22a3	solute carrier family 22 (organic cation transporter), member 3	2.35114e-05	0.463269	-4.59192	-0.629348	-2.36944	-0.324745
NM_011396	Slc22a5	solute carrier family 22 (organic cation transporter), member 5	0.00363915	0.704347	-2.35941	-0.249497	-1.21746	-0.128741
NM_011402	Slc34a2	solute carrier family 34 (sodium phosphate), member 2	0.0820348	0.00602266	1.98183	2.80224	1.02263	1.44596
NM_011403	Slc4a1	solute carrier family 4 (anion exchanger), member 1	0.408556	0.00338236	-1.1758	-9.11743	-0.606716	-4.70461
NM_011407	Slfn1	schlafen 1	2.74245e-11	2.95319e-13	6.95203	7.02594	3.58726	3.6254
NM_011408	Slfn2	schlafen 2	1.52943e-09	1.12637e-09	5.30729	4.58601	2.73857	2.36639
NM_011409	Slfn3	schlafen 3	0.000222852	0.000753875	6.95432	6.06916	3.58844	3.1317
NM_011410	Slfn4	schlafen 4	0	0	9.58692	8.95037	4.94687	4.61841
NM_011414	Slpi	secretory leukocyte peptidase inhibitor	0	3.50808e-12	8.49224	5.95711	4.38201	3.07388
NM_011416	Smarca2	SWI/SNF related, matrix associated, actin dependent regulator of chromatin, subfamily a, member 2	0.017632	0.741789	-3.95611	-0.330708	-2.04136	-0.170646
NM_011419	Kdm5d	lysine (K)-specific demethylase 5D	0.448264	0.0182228	-0.73816	-2.28017	-0.380892	-1.17657
NM_011426	Siglec1	sialic acid binding Ig-like lectin 1, sialoadhesin	0.0112564	1.77849e-07	2.1646	3.834	1.11694	1.97835
NM_011434	Sod1	superoxide dismutase 1, soluble	0.448104	0.0439759	-0.816681	-1.74089	-0.421409	-0.898305
NM_011435	Sod3	superoxide dismutase 3, extracellular	0.191257	0.00212317	0.996816	1.93017	0.514359	0.99597
NM_011436	Sorl1	sortilin-related receptor, LDLR class A repeats-containing	0.00111062	0.0956601	3.55214	1.68294	1.83291	0.868398
NM_011438	Sox12	SRY-box containing gene 12	6.65867e-05	0.00291317	-4.57055	-2.74131	-2.35841	-1.41452
NM_011441	Sox17	SRY-box containing gene 17	0.0338714	0.418521	-2.40939	-0.748505	-1.24325	-0.38623
NM_011448	Sox9	SRY-box containing gene 9	0.0282913	0.0476417	1.98102	1.62854	1.02221	0.840332
NM_011454	Serpinb6b	serine (or cysteine) peptidase inhibitor, clade B, member 6b	5.59417e-05	0.00232078	3.674	2.581	1.89579	1.3318
NM_011459	Serpinb8	serine (or cysteine) peptidase inhibitor, clade B, member 8	0.000215294	0.190522	3.3683	-1.17883	1.73805	-0.608278
NM_011461	Spic	Spi-C transcription factor (Spi-1/PU.1 related)	0.0168132	1.88323e-08	2.44375	4.92054	1.26098	2.53901
NM_011479	Sptlc2	serine palmitoyltransferase, long chain base subunit 2	0.00211595	0.0264052	2.32699	1.44256	1.20073	0.744364
NM_011481	Srms	src-related kinase lacking C-terminal regulatory tyrosine and N-terminal myristylation sites	0.0141067	0.733722	-5.61132	-0.356826	-2.89545	-0.184123
NM_011489	Stat5b	signal transducer and activator of transcription 5B	0.0321703	0.0240941	-4.52642	-3.73251	-2.33564	-1.92598
NM_011496	Aurkb	aurora kinase B	0.0299747	0.0154253	-3.72999	-3.30853	-1.92468	-1.70721
NM_011497	Aurka	aurora kinase A	0.0319916	0.00861706	-2.21513	-2.42044	-1.14301	-1.24895
NM_011504	Stxbp3a	syntaxin binding protein 3A	0.0101019	0.994086	1.90937	0.00470318	0.98524	0.00242685
NM_011505	Stxbp4	syntaxin binding protein 4	0.00271372	0.577138	-3.31074	-0.51025	-1.70835	-0.26329
NM_011511	Abcc9	ATP-binding cassette, sub-family C (CFTR/MRP), member 9	0.343692	0.0101293	-0.73799	-1.781	-0.380804	-0.918998
NM_011513	Med22	mediator complex subunit 22	0.00723988	0.566556	-2.54524	-0.409456	-1.31335	-0.21128
NM_011519	Sdc1	syndecan 1	0.845305	0.0295983	0.199957	1.91416	0.103178	0.987711
NM_011530	Tap2	transporter 2, ATP-binding cassette, sub-family B (MDR/TAP)	2.7321e-09	4.1208e-06	5.5224	3.08638	2.84957	1.59258
NM_011532	Tbx1	T-box 1	0.028922	0.821173	9.55919	1.24974	4.93256	0.644867
NM_011542	Tcea3	transcription elongation factor A (SII), 3	0.00209308	0.381884	-2.32796	0.536651	-1.20123	0.276913
NM_011545	Tcf21	transcription factor 21	0.0425176	0.716252	-2.06718	-0.309348	-1.06667	-0.159624
NM_011546	Zeb1	zinc finger E-box binding homeobox 1	0.0151726	0.272257	1.87629	0.727036	0.968168	0.375152
NM_011575	Tff3	trefoil factor 3, intestinal	0.812946	8.20092e-05	-0.28997	-4.21535	-0.149625	-2.17513
NM_011578	Tgfbr3	transforming growth factor, beta receptor III	0.00287663	0.383577	-2.72111	-0.65556	-1.4041	-0.33827
NM_011580	Thbs1	thrombospondin 1	1.72329e-12	6.44405e-08	6.99637	4.99407	3.61014	2.57695
NM_011584	Nr1d2	nuclear receptor subfamily 1, group D, member 2	0.0312531	0.0510498	-1.73036	-1.3028	-0.892868	-0.672245
NM_011589	Timeless	timeless homolog (Drosophila)	0.000246096	0.0261582	6.50414	3.96826	3.35615	2.04763
NM_011595	Timp3	tissue inhibitor of metalloproteinase 3	2.27572e-05	0.00630209	3.54534	1.82981	1.8294	0.944185
NM_011600	Tle4	transducin-like enhancer of split 4, homolog of Drosophila E(spl)	0.00204417	0.254868	2.39871	0.780208	1.23774	0.402589
NM_011604	Tlr6	toll-like receptor 6	1.90506e-10	0.327662	6.83715	1.06717	3.52798	0.55066
NM_011605	Tmpo	thymopoietin	0.00892439	0.448607	3.25338	0.862388	1.67875	0.444994
NM_011607	Tnc	tenascin C	0.237814	0.00263249	1.46523	3.10848	0.756063	1.60398
NM_011609	Tnfrsf1a	tumor necrosis factor receptor superfamily, member 1a	0.0149165	0.0133622	2.05038	1.62269	1.058	0.837313
NM_011610	Tnfrsf1b	tumor necrosis factor receptor superfamily, member 1b	0.000122102	0.0406704	2.98863	1.26385	1.54214	0.652148
NM_011618	Tnnt1	troponin T1, skeletal, slow	0.0417006	0.186304	2.65046	1.67877	1.36764	0.866249
NM_011623	Top2a	topoisomerase (DNA) II alpha	0.112147	0.020496	-1.82441	-2.26013	-0.941399	-1.16623
NM_011625	Ppp1r13b	protein phosphatase 1, regulatory (inhibitor) subunit 13B	0.0175995	0.525347	1.79897	0.419093	0.928274	0.216253
NM_011629	Nr2c1	nuclear receptor subfamily 2, group C, member 1	0.00195551	0.19369	-2.44922	-0.837759	-1.2638	-0.432285
NM_011633	Traf5	TNF receptor-associated factor 5	0.00504509	0.642227	2.49893	0.388138	1.28945	0.20028
NM_011636	Plscr1	phospholipid scramblase 1	5.85709e-12	0.0236695	5.87147	1.57119	3.02969	0.810737
NM_011638	Tfrc	transferrin receptor	0.204355	0.000789166	-0.956163	2.08614	-0.493382	1.07645
NM_011657	Tulp3	tubby-like protein 3	0.000680777	0.0526009	3.54661	1.91017	1.83006	0.98565
NM_011658	Twist1	twist homolog 1 (Drosophila)	0.0205525	0.0393501	3.65848	3.10336	1.88778	1.60134
NM_011660	Txn1	thioredoxin 1	0.0492164	0.206384	2.00838	0.963448	1.03633	0.497141
NM_011662	Tyrobp	TYRO protein tyrosine kinase binding protein	0.594259	0.0023162	0.453977	2.22522	0.234253	1.14822
NM_011664	Ubb	ubiquitin B	0.00474975	0.000193976	2.3704	2.44856	1.22313	1.26346
NM_011669	Usp12	ubiquitin specific peptidase 12	0.00739698	0.559947	2.02242	-0.376295	1.04357	-0.194169
NM_011675	Uck1	uridine-cytidine kinase 1	0.0470601	0.775193	-2.02647	-0.247805	-1.04566	-0.127868
NM_011676	Unc119	unc-119 homolog (C. elegans)	0.0392445	0.0149517	-1.95926	-2.00222	-1.01098	-1.03315
NM_011680	Usf2	upstream transcription factor 2	0.0216946	0.00124558	-1.74439	-2.14135	-0.900108	-1.10494
NM_011682	Utrn	utrophin	0.248317	0.00147152	-0.843867	-2.04086	-0.435437	-1.05309
NM_011690	Vars	valyl-tRNA synthetase	1.80869e-06	0.341164	3.88545	0.611319	2.0049	0.315442
NM_011691	Vav1	vav 1 oncogene	0.795934	0.0356215	0.364601	2.12922	0.188135	1.09868
NM_011693	Vcam1	vascular cell adhesion molecule 1	3.83594e-10	1.85758e-06	5.42215	3.28838	2.79784	1.69681
NM_011699	Lin7c	lin-7 homolog C (C. elegans)	0.0267876	0.0112162	-1.64722	-1.59138	-0.84997	-0.821154
NM_011701	Vim	vimentin	0.0407962	0.00158372	1.51671	1.9786	0.782626	1.02096
NM_011703	Vipr1	vasoactive intestinal peptide receptor 1	3.96528e-07	0.00120613	-4.1175	-2.14013	-2.12464	-1.10431
NM_011704	Vnn1	vanin 1	0.000478545	0.054435	2.8752	1.20221	1.48361	0.620345
NM_011708	Vwf	Von Willebrand factor homolog	0.260191	0.00748043	-1.15529	-2.4986	-0.596134	-1.28928
NM_011715	Wdr1	WD repeat domain 1	0.00415226	0.56062	2.32968	0.359105	1.20212	0.185299
NM_011719	Wnt9b	wingless-type MMTV integration site 9B	0.0119914	0.736179	-5.68674	0.344838	-2.93437	0.177937
NM_011723	Xdh	xanthine dehydrogenase	3.69411e-05	3.24043e-05	5.06952	3.3658	2.61588	1.73676
NM_011729	Ercc5	excision repair cross-complementing rodent repair deficiency, complementation group 5	0.00209374	0.0722482	2.28968	1.12196	1.18148	0.578932
NM_011734	Siae	sialic acid acetylesterase	0.0350204	0.715636	-1.56647	0.227573	-0.8083	0.117428
NM_011738	Ywhah	tyrosine 3-monooxygenase/tryptophan 5-monooxygenase activation protein, eta polypeptide	0.00859112	0.46897	1.9624	0.466952	1.0126	0.240948
NM_011747	Zfp13	zinc finger protein 13	0.867537	0.00839074	0.197528	2.73757	0.101925	1.41259
NM_011751	Zfp207	zinc finger protein 207	0.943434	0.0128203	0.103222	-4.13863	0.0532628	-2.13554
NM_011755	Zfp35	zinc finger protein 35	0.028589	0.00294845	1.72868	2.05203	0.892001	1.05885
NM_011756	Zfp36	zinc finger protein 36	0.518275	0.000873525	-0.761491	-2.65642	-0.392931	-1.37072
NM_011773	Slc30a3	solute carrier family 30 (zinc transporter), member 3	0.116894	0.0399877	-3.66464	-4.17923	-1.89096	-2.15649
NM_011777	Zyx	zyxin	0.0266762	0.142083	1.73274	0.896553	0.894095	0.462623
NM_011780	Adam23	a disintegrin and metallopeptidase domain 23	0.000143105	0.844245	-3.69386	0.147408	-1.90604	0.0760628
NM_011782	Adamts5	a disintegrin-like and metallopeptidase (reprolysin type) with thrombospondin type 1 motif, 5 (aggrecanase-2)	3.22039e-05	0.077241	-6.22661	-1.64428	-3.21294	-0.848453
NM_011784	Aplnr	apelin receptor	7.9145e-05	0.658841	6.17283	-0.910784	3.18519	-0.469966
NM_011785	Akt3	thymoma viral proto-oncogene 3	1.82829e-09	0.129456	5.51442	1.35131	2.84545	0.697281
NM_011792	Bace1	beta-site APP cleaving enzyme 1	0.0263873	0.27472	-1.9262	-0.84264	-0.993922	-0.434804
NM_011796	Capn10	calpain 10	0.018375	0.44997	1.76398	-0.485401	0.910215	-0.250468
NM_011797	Car14	carbonic anhydrase 14	1.40969e-06	0.511828	-4.45731	-0.454892	-2.29998	-0.234725
NM_011798	Xcr1	chemokine (C motif) receptor 1	0.03819	0.473947	2.3855	0.770212	1.23092	0.397431
NM_011803	Klf6	Kruppel-like factor 6	3.0852e-07	0.230991	4.29214	0.787456	2.21475	0.406329
NM_011804	Creg1	cellular repressor of E1A-stimulated genes 1	0.00864066	0.632341	-2.75848	-0.444607	-1.42338	-0.229418
NM_011805	Dido1	death inducer-obliterator 1	0.0370861	0.22868	-2.39646	-1.0619	-1.23658	-0.547944
NM_011809	Ets2	E26 avian leukemia oncogene 2, 3' domain	6.08363e-05	0.946442	3.62952	0.0420549	1.87284	0.0217004
NM_011812	Fbln5	fibulin 5	0.409412	0.0058373	-0.770493	-2.39912	-0.397576	-1.23795
NM_011819	Gdf15	growth differentiation factor 15	0.00138197	0.169537	3.28623	-0.978851	1.6957	-0.505089
NM_011820	Ggt5	gamma-glutamyltransferase 5	0.0149493	0.00204868	2.41489	2.73594	1.24609	1.41175
NM_011821	Gpc6	glypican 6	0.849462	0.0494973	-0.189132	-1.80633	-0.0975926	-0.932071
NM_011825	Grem2	gremlin 2 homolog, cysteine knot superfamily (Xenopus laevis)	5.12777e-10	1.16731e-06	-5.83232	-3.77995	-3.00949	-1.95046
NM_011832	Insrr	insulin receptor-related receptor	1.49561e-10	0.211328	9.3052	1.86594	4.8015	0.96283
NM_011835	Katna1	katanin p60 (ATPase-containing) subunit A1	0.00143341	0.751747	2.46675	0.2088	1.27285	0.107741
NM_011838	Lynx1	Ly6/neurotoxin 1	0.0391005	0.492055	2.158	0.667941	1.11353	0.344659
NM_011840	Map2k5	mitogen-activated protein kinase kinase 5	0.0193242	0.64134	-2.00629	0.325582	-1.03525	0.168001
NM_011841	Mapk7	mitogen-activated protein kinase 7	0.0017502	0.17875	2.94388	1.19176	1.51905	0.614948
NM_011843	Esyt1	extended synaptotagmin-like protein 1	4.73989e-06	0.074698	3.58677	1.23308	1.85078	0.636271
NM_011844	Mgll	monoglyceride lipase	6.66821e-05	0.00425748	-4.96863	-3.26952	-2.56382	-1.68708
NM_011850	Nr0b2	nuclear receptor subfamily 0, group B, member 2	0.000305689	0.818132	-2.78747	-0.146885	-1.43834	-0.0757931
NM_011851	Nt5e	5' nucleotidase, ecto	1.60894e-05	0.774892	-4.61341	0.246924	-2.38053	0.127413
NM_011852	Oas1g	2'-5' oligoadenylate synthetase 1G	5.81757e-14	0	8.07032	8.75408	4.1643	4.51712
NM_011854	Oasl2	2'-5' oligoadenylate synthetase-like 2	2.73057e-09	7.10543e-15	8.09685	8.64406	4.17799	4.46035
NM_011861	Pacsin1	protein kinase C and casein kinase substrate in neurons 1	0.00324498	0.29346	8.39164	3.11983	4.3301	1.60984
NM_011864	Papss2	3'-phosphoadenosine 5'-phosphosulfate synthase 2	0.0213668	0.418111	-2.73404	-0.808869	-1.41077	-0.417378
NM_011876	Twf2	twinfilin, actin-binding protein, homolog 2 (Drosophila)	0.496115	0.0229024	0.666156	1.95493	0.343738	1.00875
NM_011878	Tiam2	T cell lymphoma invasion and metastasis 2	0.00835044	0.33518	-4.43698	-0.882189	-2.28949	-0.455211
NM_011882	Rnasel	ribonuclease L (2', 5'-oligoisoadenylate synthetase-dependent)	9.12694e-05	0.765813	3.49382	0.257476	1.80282	0.132858
NM_011884	Rngtt	RNA guanylyltransferase and 5'-phosphatase	0.0207584	0.484718	1.82809	0.495207	0.943298	0.255528
NM_011890	Sgcb	sarcoglycan, beta (dystrophin-associated glycoprotein)	5.39697e-07	0.00276848	4.55932	2.57652	2.35262	1.32949
NM_011894	Sh3bp5	SH3-domain binding protein 5 (BTK-associated)	0.00992879	0.49637	-1.91934	0.421485	-0.990385	0.217487
NM_011896	Spry1	sprouty homolog 1 (Drosophila)	0.0384066	0.589245	-1.99594	-0.444998	-1.02991	-0.22962
NM_011905	Tlr2	toll-like receptor 2	8.43769e-15	0.116235	9.22526	1.31328	4.76025	0.677653
NM_011909	Usp18	ubiquitin specific peptidase 18	4.28991e-09	9.75606e-07	7.97945	4.6144	4.11741	2.38104
NM_011916	Xrn1	5'-3' exoribonuclease 1	0.00944896	0.400534	2.37991	0.716282	1.22804	0.369603
NM_011917	Xrn2	5'-3' exoribonuclease 2	0.0286527	0.223987	1.62595	0.743513	0.838992	0.383654
NM_011920	Abcg2	ATP-binding cassette, sub-family G (WHITE), member 2	0.0326296	0.0284315	-1.73991	-1.44574	-0.897796	-0.746003
NM_011921	Aldh1a7	aldehyde dehydrogenase family 1, subfamily A7	0.012812	0.692429	-2.36389	-0.321747	-1.21977	-0.166022
NM_011923	Angptl2	angiopoietin-like 2	0.00010954	0.00582508	-3.69241	-2.10602	-1.90529	-1.08671
NM_011932	Dapp1	dual adaptor for phosphotyrosine and 3-phosphoinositides 1	0.00633076	0.0546062	2.80685	1.83239	1.44834	0.945515
NM_011933	Decr2	2-4-dienoyl-Coenzyme A reductase 2, peroxisomal	0.00579822	0.0505612	-2.40007	-1.39722	-1.23844	-0.720967
NM_011936	Fto	fat mass and obesity associated	0.0215426	0.488332	-1.68949	-0.427068	-0.87178	-0.220368
NM_011937	Gnpda1	glucosamine-6-phosphate deaminase 1	3.84534e-07	0.0975526	-4.54252	-1.15402	-2.34395	-0.595478
NM_011943	Map2k6	mitogen-activated protein kinase kinase 6	1.80211e-05	0.805651	-7.24232	-0.22746	-3.73705	-0.11737
NM_011945	Map3k1	mitogen-activated protein kinase kinase kinase 1	0.000946276	0.158993	2.48022	0.882464	1.2798	0.455353
NM_011957	Creb3l1	cAMP responsive element binding protein 3-like 1	0.0622403	0.0160342	2.01608	2.3086	1.0403	1.19124
NM_011962	Plod3	procollagen-lysine, 2-oxoglutarate 5-dioxygenase 3	0.000702956	0.622348	3.7595	0.467653	1.93991	0.24131
NM_011965	Psma1	proteasome (prosome, macropain) subunit, alpha type 1	0.0142136	0.106289	2.15191	1.07377	1.11039	0.554066
NM_011967	Psma5	proteasome (prosome, macropain) subunit, alpha type 5	0.000295544	0.78741	2.78268	0.184131	1.43587	0.0950117
NM_011976	Sema4g	sema domain, immunoglobulin domain (Ig), transmembrane domain (TM) and short cytoplasmic domain, (semaphorin) 4G	0.00782718	0.142739	-2.85321	1.52217	-1.47226	0.785442
NM_011979	Vnn3	vanin 3	0.000234751	0.000584701	3.25154	2.26786	1.6778	1.17022
NM_011990	Slc7a11	solute carrier family 7 (cationic amino acid transporter, y+ system), member 11	0.0257454	0.169044	5.57413	3.51836	2.87626	1.81548
NM_011994	Abcd2	ATP-binding cassette, sub-family D (ALD), member 2	3.61544e-11	4.98977e-09	-5.82287	-4.21376	-3.00461	-2.17431
NM_011996	Adh4	alcohol dehydrogenase 4 (class II), pi polypeptide	3.50318e-07	0.995944	-4.1614	-0.00349103	-2.14729	-0.00180138
NM_012006	Acot1	acyl-CoA thioesterase 1	0.00190412	2.69186e-08	-2.66503	-4.34029	-1.37516	-2.2396
NM_012008	Ddx3y	DEAD (Asp-Glu-Ala-Asp) box polypeptide 3, Y-linked	0.198947	3.84611e-06	-1.26798	-4.14479	-0.654279	-2.13872
NM_012011	Eif2s3y	eukaryotic translation initiation factor 2, subunit 3, structural gene Y-linked	0.624912	0.016103	0.443221	-2.0809	0.228703	-1.07375
NM_012048	Polk	polymerase (DNA directed), kappa	4.7373e-10	0.000587455	5.2275	2.53972	2.6974	1.3105
NM_012054	Aoah	acyloxyacyl hydrolase	0.00684164	0.0199326	2.89416	2.27596	1.49339	1.1744
NM_012055	Asns	asparagine synthetase	0.402685	0.0480581	0.831007	-1.97164	0.428801	-1.01737
NM_012057	Irf5	interferon regulatory factor 5	0.00161809	0.634127	3.58753	0.393871	1.85117	0.203238
NM_013462	Adrb3	adrenergic receptor, beta 3	0.00410126	0.0597261	-2.50871	1.289	-1.2945	0.665129
NM_013463	Gla	galactosidase, alpha	0.00908248	0.00654416	2.21458	2.06538	1.14273	1.06574
NM_013464	Ahr	aryl-hydrocarbon receptor	0.0338672	0.0574337	-1.55767	1.18864	-0.803761	0.61334
NM_013484	C2	complement component 2 (within H-2S)	0.000502761	2.72718e-06	3.57179	3.61357	1.84305	1.86461
NM_013489	Cd84	CD84 antigen	0.393349	0.0106332	-0.878386	2.19257	-0.453249	1.13137
NM_013490	Chka	choline kinase alpha	0.0266075	0.244688	3.14092	0.988942	1.62072	0.510296
NM_013500	Hapln1	hyaluronan and proteoglycan link protein 1	0.226288	0.0339958	1.45324	2.30464	0.749873	1.1892
NM_013505	Dsc2	desmocollin 2	9.71106e-06	0.321499	-3.41646	-0.62417	-1.7629	-0.322073
NM_013508	Elk3	ELK3, member of ETS oncogene family	0.00188163	0.299641	-2.76018	-0.757722	-1.42426	-0.390986
NM_013520	Flt3l	FMS-like tyrosine kinase 3 ligand	0.621764	0.00191944	0.462206	2.46447	0.238499	1.27167
NM_013521	Fpr1	formyl peptide receptor 1	0.362777	0.00176936	0.919181	2.69503	0.474299	1.39064
NM_013529	Gfpt2	glutamine fructose-6-phosphate transaminase 2	0.00367896	0.0571517	3.66553	2.31809	1.89142	1.19614
NM_013531	Gnb4	guanine nucleotide binding protein (G protein), beta 4	2.35732e-06	0.0461101	4.48192	1.80844	2.31268	0.933161
NM_013532	Lilrb4	leukocyte immunoglobulin-like receptor, subfamily B, member 4	0.000206345	1.80382e-09	3.41857	4.86084	1.76399	2.5082
NM_013538	Cdca3	cell division cycle associated 3	0.0257808	0.0144894	-2.38885	-2.35257	-1.23265	-1.21393
NM_013542	Gzmb	granzyme B	1.03295e-08	1.55487e-08	6.19238	5.71471	3.19528	2.9488
NM_013546	Hebp1	heme binding protein 1	0.0489424	0.61225	-1.7426	-0.380559	-0.899187	-0.196369
NM_013552	Hmmr	hyaluronan mediated motility receptor (RHAMM)	0.00196058	0.000996781	-5.6656	-4.2394	-2.92346	-2.18754
NM_013559	Hsph1	heat shock 105kDa/110kDa protein 1	0.00581324	0.0151043	2.10077	1.4938	1.084	0.770803
NM_013560	Hspb1	heat shock protein 1	0.364707	3.00629e-05	0.894231	3.42526	0.461425	1.76744
NM_013562	Ifrd1	interferon-related developmental regulator 1	0.00114912	1.27557e-05	2.68518	2.93983	1.38556	1.51696
NM_013563	Il2rg	interleukin 2 receptor, gamma chain	4.24765e-07	0.000463172	4.48669	2.86722	2.31514	1.47949
NM_013584	Lifr	leukemia inhibitory factor receptor	0.0135642	0.211427	-3.05431	-1.17908	-1.57603	-0.608409
NM_013585	Psmb9	proteasome (prosome, macropain) subunit, beta type 9 (large multifunctional peptidase 2)	1.58732e-09	7.67171e-07	5.62791	3.48303	2.90401	1.79725
NM_013594	Mbd1	methyl-CpG binding domain protein 1	0.02524	0.60085	1.68173	0.330098	0.867774	0.170331
NM_013598	Kitl	kit ligand	0.00120851	0.14651	3.08516	1.30003	1.59195	0.670819
NM_013602	Mt1	metallothionein 1	5.00651e-06	0.0224187	7.8946	1.87917	4.07363	0.969654
NM_013605	Muc1	mucin 1, transmembrane	0.00105935	0.0052424	3.53119	2.79237	1.8221	1.44087
NM_013606	Mx2	myxovirus (influenza virus) resistance 2	5.32907e-15	1.4887e-08	7.65705	4.58783	3.95105	2.36733
NM_013612	Slc11a1	solute carrier family 11 (proton-coupled divalent metal ion transporters), member 1	0.891458	0.00377258	0.123342	2.19292	0.0636447	1.13155
NM_013623	Orm3	orosomucoid 3	0.912928	1.73414e-06	-0.10718	4.0459	-0.0553053	2.08769
NM_013632	Pnp	purine-nucleoside phosphorylase	6.10137e-06	0.209987	5.90959	0.996165	3.04936	0.514023
NM_013640	Psmb10	proteasome (prosome, macropain) subunit, beta type 10	1.25367e-07	0.00168749	5.11833	2.17846	2.64107	1.12409
NM_013642	Dusp1	dual specificity phosphatase 1	0.00162722	0.0040871	-2.86301	-2.25699	-1.47732	-1.16461
NM_013650	S100a8	S100 calcium binding protein A8 (calgranulin A)	0.363322	0.00011616	1.01121	3.79553	0.521784	1.9585
NM_013652	Ccl4	chemokine (C-C motif) ligand 4	3.96101e-11	3.13326e-10	8.76346	7.94439	4.52196	4.09932
NM_013653	Ccl5	chemokine (C-C motif) ligand 5	0.000472027	0.0114215	3.51855	2.33476	1.81558	1.20474
NM_013654	Ccl7	chemokine (C-C motif) ligand 7	5.98854e-13	9.39626e-12	9.14218	8.09916	4.71738	4.17918
NM_013660	Sema4d	sema domain, immunoglobulin domain (Ig), transmembrane domain (TM) and short cytoplasmic domain, (semaphorin) 4D	0.00272134	0.118637	3.09902	1.50765	1.5991	0.777952
NM_013661	Sema5b	sema domain, seven thrombospondin repeats (type 1 and type 1-like), transmembrane domain (TM) and short cytoplasmic domain, (semaphorin) 5B	0.00431017	0.000327335	-8.2852	-5.85385	-4.27518	-3.0206
NM_013673	Sp100	nuclear antigen Sp100	1.81095e-09	0.00127638	5.08609	2.3972	2.62443	1.23696
NM_013676	Supt5	suppressor of Ty 5	0.0763145	0.0150189	1.3637	1.53101	0.70367	0.790004
NM_013690	Tek	endothelial-specific receptor tyrosine kinase	0.0201974	0.66445	-2.17617	-0.336257	-1.12291	-0.173509
NM_013692	Klf10	Kruppel-like factor 10	0.792207	0.000491998	0.243788	-2.66305	0.125795	-1.37414
NM_013693	Tnf	tumor necrosis factor	2.5993e-06	1.38292e-05	6.26736	5.47304	3.23397	2.8241
NM_013705	Zfp30	zinc finger protein 30	0.0376893	0.550093	-2.71962	-0.594713	-1.40333	-0.306873
NM_013706	Cd52	CD52 antigen	0.0014626	0.000932653	2.54844	2.35714	1.315	1.21629
NM_013717	B9d1	B9 protein domain 1	0.662157	0.0184683	0.802745	3.26303	0.414218	1.68373
NM_013727	Azi2	5-azacytidine induced gene 2	0.000185458	0.0171298	3.18086	1.5444	1.64133	0.796912
NM_013744	Zfp354b	zinc finger protein 354B	0.0179394	0.891322	-3.28472	0.135382	-1.69492	0.0698575
NM_013749	Tnfrsf12a	tumor necrosis factor receptor superfamily, member 12a	0.0189674	0.661986	5.76459	1.32195	2.97454	0.68213
NM_013750	Phlda3	pleckstrin homology-like domain, family A, member 3	6.43929e-15	4.37428e-14	7.77201	6.69843	4.01037	3.4564
NM_013753	Pald1	phosphatase domain containing, paladin 1	0.00128484	0.238755	-2.77883	-0.833691	-1.43388	-0.430186
NM_013762	Rpl3	ribosomal protein L3	0.483306	0.0234096	-0.562806	-1.64128	-0.290409	-0.846902
NM_013770	Slc25a10	solute carrier family 25 (mitochondrial carrier, dicarboxylate transporter), member 10	1.85099e-05	0.0403211	-3.79204	-1.53684	-1.9567	-0.793011
NM_013786	Hsd17b6	hydroxysteroid (17-beta) dehydrogenase 6	0.000189341	0.00238433	-3.20392	-2.25705	-1.65323	-1.16464
NM_013797	Slco1a1	solute carrier organic anion transporter family, member 1a1	0.439469	0.000486819	1.03069	-3.57892	0.531839	-1.84673
NM_013806	Abcc2	ATP-binding cassette, sub-family C (CFTR/MRP), member 2	6.31436e-05	0.496163	-3.63661	-0.558963	-1.8765	-0.288426
NM_013807	Plk3	polo-like kinase 3	0.0344068	0.298384	2.05042	-0.764501	1.05802	-0.394484
NM_013819	H2-M3	histocompatibility 2, M region locus 3	4.46412e-08	0.000451374	5.03948	3.01807	2.60038	1.55733
NM_013820	Hk2	hexokinase 2	5.83729e-07	0.426732	5.11318	0.807067	2.63841	0.416448
NM_013825	Ly75	lymphocyte antigen 75	6.27499e-06	0.24451	4.47636	1.11424	2.30981	0.574949
NM_013831	Pstpip2	proline-serine-threonine phosphatase-interacting protein 2	6.47484e-05	0.00256207	-3.4921	-2.21418	-1.80193	-1.14252
NM_013834	Sfrp1	secreted frizzled-related protein 1	2.95333e-09	0.460832	6.07221	-0.777889	3.13327	-0.401392
NM_013837	Tpst1	protein-tyrosine sulfotransferase 1	0.00623478	0.842826	3.29055	0.212296	1.69793	0.109545
NM_013843	Zfp53	zinc finger protein 53	0.283144	0.00160585	0.961712	2.43476	0.496245	1.25634
NM_013845	Ror1	receptor tyrosine kinase-like orphan receptor 1	0.0343583	0.643345	-2.76121	0.455091	-1.42479	0.234828
NM_013847	Gcat	glycine C-acetyltransferase (2-amino-3-ketobutyrate-coenzyme A ligase)	0.137038	0.00106375	-1.21767	-2.19945	-0.628321	-1.13492
NM_013851	Abca8b	ATP-binding cassette, sub-family A (ABC1), member 8b	7.7997e-06	0.529846	-3.39289	-0.395745	-1.75074	-0.204205
NM_013861	Tpk1	thiamine pyrophosphokinase	0.0364974	0.481523	-1.62834	-0.455283	-0.840224	-0.234927
NM_013863	Bag3	BCL2-associated athanogene 3	0.00187845	0.174789	2.39298	0.847782	1.23478	0.437457
NM_013865	Ndrg3	N-myc downstream regulated gene 3	0.000199339	0.313648	-3.12687	-0.674465	-1.61347	-0.348025
NM_013866	Zfp385a	zinc finger protein 385A	0.0306527	0.0310969	1.62586	1.38362	0.838948	0.713952
NM_013870	Smtn	smoothelin	0.00353219	0.82566	-2.91199	-0.183768	-1.50259	-0.0948245
NM_013872	Pmm1	phosphomannomutase 1	0.0318147	0.715966	-2.24238	-0.32866	-1.15707	-0.169589
NM_013881	Ulk2	unc-51 like kinase 2	1.8559e-07	0.141018	-3.99254	-0.938778	-2.06016	-0.484411
NM_013882	Gtse1	G two S phase expressed protein 1	1.84608e-12	0.0106612	7.91115	2.7664	4.08217	1.42747
NM_013884	Cspg5	chondroitin sulfate proteoglycan 5	0.219883	0.000977808	-1.56218	-5.3643	-0.80609	-2.76799
NM_013885	Clic4	chloride intracellular channel 4 (mitochondrial)	2.22458e-06	0.0544846	4.67613	1.29111	2.41289	0.666216
NM_013898	Timm8a1	translocase of inner mitochondrial membrane 8A1	0.0122858	0.330556	-2.68005	-0.88913	-1.38291	-0.458793
NM_013905	Heyl	hairy/enhancer-of-split related with YRPW motif-like	0.0178719	0.701881	-2.47705	-0.348315	-1.27816	-0.179731
NM_013907	Fbxw4	F-box and WD-40 domain protein 4	0.0239034	0.102745	2.0946	1.26102	1.08082	0.65069
NM_013918	Usp25	ubiquitin specific peptidase 25	2.65891e-06	0.0061028	3.73039	1.68324	1.92489	0.868555
NM_013920	Hnf4g	hepatocyte nuclear factor 4, gamma	0.00659519	0.679848	3.42134	0.507514	1.76542	0.261878
NM_013927	Cngb3	cyclic nucleotide gated channel beta 3	4.64937e-07	5.45566e-08	7.73127	8.05325	3.98935	4.15549
NM_013930	Aass	aminoadipate-semialdehyde synthase	0.00115251	0.378426	-3.04303	-0.731703	-1.57021	-0.37756
NM_015729	Acox1	acyl-Coenzyme A oxidase 1, palmitoyl	0.362687	0.039277	-1.66211	-2.92233	-0.857651	-1.50793
NM_015730	Chrna4	cholinergic receptor, nicotinic, alpha polypeptide 4	0.426366	0	0.756201	-11.1129	0.390201	-5.73428
NM_015734	Col5a1	collagen, type V, alpha 1	0.0191776	0.76763	-2.15224	0.223794	-1.11056	0.115478
NM_015744	Enpp2	ectonucleotide pyrophosphatase/phosphodiesterase 2	0.00255641	0.000659445	-2.34561	-2.1971	-1.21034	-1.13371
NM_015760	Nox4	NADPH oxidase 4	2.94761e-06	1.75215e-06	-4.28838	-3.85921	-2.21281	-1.99136
NM_015766	Ebi3	Epstein-Barr virus induced gene 3	0.346653	0.0361851	1.05869	2.12866	0.546285	1.09839
NM_015767	Ttpa	tocopherol (alpha) transfer protein	0.0174563	0.591773	-2.65788	-0.535981	-1.37147	-0.276567
NM_015783	Isg15	ISG15 ubiquitin-like modifier	1.20988e-05	3.21473e-05	8.37968	5.51074	4.32393	2.84355
NM_015786	Hist1h1c	histone cluster 1, H1c	0.446329	4.17337e-07	-0.576244	3.20852	-0.297343	1.6556
NM_015787	Hist1h1e	histone cluster 1, H1e	0.193204	0.00177016	2.40726	5.24043	1.24215	2.70407
NM_015790	Icosl	icos ligand	0.0204632	0.289063	2.45239	1.04585	1.26544	0.539658
NM_015791	Fbxo8	F-box protein 8	0.0246661	0.746397	-1.67819	-0.204261	-0.865949	-0.105399
NM_015794	Fbxl17	F-box and leucine-rich repeat protein 17	0.00540166	0.297782	-2.07453	-0.646346	-1.07046	-0.333516
NM_015796	Fbxo17	F-box protein 17	0.152695	0.0484263	-1.90342	-2.36575	-0.982167	-1.22073
NM_015800	Crim1	cysteine rich transmembrane BMP regulator 1 (chordin like)	0.00799144	0.792994	2.05645	-0.183516	1.06113	-0.0946947
NM_015802	Dlc1	deleted in liver cancer 1	0.0119027	0.221102	-2.19862	-0.940543	-1.13449	-0.485322
NM_015804	Atp11a	ATPase, class VI, type 11A	4.11209e-09	1.24529e-05	4.877	2.89982	2.51654	1.49631
NM_015811	Rgs1	regulator of G-protein signaling 1	3.81079e-06	4.83613e-13	5.2105	6.85449	2.68863	3.53693
NM_015814	Dkk3	dickkopf homolog 3 (Xenopus laevis)	0.0317991	0.00011009	2.19559	3.52115	1.13293	1.81692
NM_015817	Ppap2c	phosphatidic acid phosphatase type 2C	0.113634	0.0143944	-1.19675	-1.6164	-0.617523	-0.834066
NM_016658	Galt	galactose-1-phosphate uridyl transferase	0.0205584	0.319277	-1.71148	0.609688	-0.883126	0.3146
NM_016661	Ahcy	S-adenosylhomocysteine hydrolase	0.0791787	0.0343089	-1.63026	-1.62825	-0.841219	-0.84018
NM_016667	Sntb1	syntrophin, basic 1	2.8502e-05	0.904139	-3.46171	-0.0777509	-1.78625	-0.0401196
NM_016674	Cldn1	claudin 1	0	0.34001	-7.59641	0.668887	-3.91976	0.345147
NM_016681	Chek2	checkpoint kinase 2	0.00965744	0.165307	-3.48458	-1.3912	-1.79805	-0.71786
NM_016693	Map3k6	mitogen-activated protein kinase kinase kinase 6	0.00111091	0.010098	3.74832	2.74367	1.93414	1.41574
NM_016697	Gpc3	glypican 3	0.707541	0.00149226	0.441876	-4.16287	0.228009	-2.14805
NM_016702	Agxt	alanine-glyoxylate aminotransferase	0.0280345	0.47861	-2.13821	-0.59031	-1.10332	-0.304601
NM_016706	Coil	coilin	0.146794	0.0362956	1.34972	1.74363	0.69646	0.899718
NM_016713	Mink1	misshapen-like kinase 1 (zebrafish)	0.0213031	0.451086	-2.44243	-0.641814	-1.2603	-0.331177
NM_016714	Nup50	nucleoporin 50	0.000784069	0.260821	2.58018	0.688645	1.33138	0.355342
NM_016719	Grb14	growth factor receptor bound protein 14	0.00270466	0.197086	-2.32251	0.79772	-1.19842	0.411625
[truncated: 2,256 more rows]

## Sheet: KO_infected vs. KO_uninfected
Sod1-/-_infected vs. Sod1-/-_uninfected
test_id	GeneSymbol	GeneName	KO_LCMV_16h.vs.KO_p_value	KO_LCMV_42h.vs.KO_p_value	KO_LCMV_16h.vs.KO_zscore	KO_LCMV_42h.vs.KO_zscore	KO_LCMV_16h.vs.KO_log2.fold_change	KO_LCMV_42h.vs.KO_log2.fold_change
NM_001001152	Zfp458	zinc finger protein 458	0.822257	0.0161916	-0.218486	1.95375	-0.134972	1.20695
NM_001001183	Tmem204	transmembrane protein 204	1.70726e-05	0.0135587	-4.84023	-1.54461	-2.9901	-0.954196
NM_001001185	BC048507	cDNA sequence BC048507	0.0714307	2.23836e-07	1.729	4.00691	1.06811	2.47531
NM_001001309	Itga8	integrin alpha 8	0.0924495	0.00230827	-1.2826	-1.95579	-0.792338	-1.20821
NM_001001326	St5	suppression of tumorigenicity 5	0.0620899	0.000331826	1.97415	2.91296	1.21955	1.79951
NM_001001327	Vkorc1l1	vitamin K epoxide reductase complex, subunit 1-like 1	0.0231162	0.135493	-2.01408	-1.1013	-1.24422	-0.680338
NM_001001446	Cyp2c44	cytochrome P450, family 2, subfamily c, polypeptide 44	0.521853	4.01704e-06	-0.516374	-2.42683	-0.318995	-1.4992
NM_001001491	Tpm4	tropomyosin 4	9.30395e-05	0.0106468	2.37808	1.07545	1.46908	0.664368
NM_001001566	Chpf	chondroitin polymerizing factor	0.981262	0.0118574	-0.02348	1.7116	-0.014505	1.05736
NM_001001602	Dab2ip	disabled 2 interacting protein	0.0112919	0.0251765	-2.97361	1.52333	-1.83698	0.941053
NM_001001735	Whsc1l1	Wolf-Hirschhorn syndrome candidate 1-like 1 (human)	0.00664052	0.842007	3.19286	0.16234	1.97242	0.100287
NM_001001738	Itprip	inositol 1,4,5-triphosphate receptor interacting protein	1.77076e-06	1.65772e-08	3.70909	3.70793	2.29133	2.29061
NM_001001880	Mpzl1	myelin protein zero-like 1	0.0833004	0.00628796	-2.18123	2.40064	-1.34748	1.48302
NM_001001881	2510009E07Rik	RIKEN cDNA 2510009E07 gene	0.0244898	0.329321	-1.50456	0.469911	-0.92946	0.290292
NM_001001885	Tmem151a	transmembrane protein 151A	0.324475	0.0045564	-1.13237	2.38913	-0.699531	1.47591
NM_001001892	H2-K1	histocompatibility 2, K1, K region	0.148259	0.00478813	2.38067	2.30458	1.47068	1.42368
NM_001001982	A430105I19Rik	RIKEN cDNA A430105I19 gene	0.562631	1.58481e-05	0.428561	2.4317	0.264748	1.50221
NM_001001986	8430427H17Rik	RIKEN cDNA 8430427H17 gene	0.0882844	0.017779	-1.85612	2.15883	-1.14664	1.33364
NM_001002267	Tmem158	transmembrane protein 158	0.000393634	0.972167	3.96769	0.043304	2.45108	0.0267515
NM_001002786	Rab44	RAB44, member RAS oncogene family	0.0917971	0.0187203	3.50992	4.68086	2.16829	2.89165
NM_001002898	Sirpb1a	signal-regulatory protein beta 1A	0.942157	0.0206153	0.118922	3.03691	0.0734655	1.87608
NM_001003910	BC030307	cDNA sequence BC030307	0.946676	0.00240115	0.0588293	-2.96342	0.0363424	-1.83068
NM_001003911	Adamts7	a disintegrin-like and metallopeptidase (reprolysin type) with thrombospondin type 1 motif, 7	6.33153e-08	0.0022481	-4.7178	-1.89575	-2.91447	-1.17112
NM_001003948	Pid1	phosphotyrosine interaction domain containing 1	0.00347712	0.000159732	1.94522	1.62824	1.20168	1.00586
NM_001004148	Slc13a5	solute carrier family 13 (sodium-dependent citrate transporter), member 5	0.00070999	0.0268575	3.63818	2.20644	2.24752	1.36305
NM_001004150	A4galt	alpha 1,4-galactosyltransferase	0.656014	0.00905033	0.50709	2.60201	0.31326	1.60742
NM_001004174	AA467197	expressed sequence AA467197	0.00605706	0.158545	5.86775	3.07637	3.62486	1.90046
NM_001004176	Maml3	mastermind like 3 (Drosophila)	0.00410852	0.423858	-6.09042	-0.734453	-3.76242	-0.453716
NM_001004178	AA415398	expressed sequence AA415398	0.0356996	0.0368549	-1.53931	-1.20597	-0.950924	-0.745002
NM_001004180	Fam222a	family with sequence similarity 222, member A	0.352595	0.00109695	0.796788	2.2922	0.492224	1.41603
NM_001004185	Whamm	WAS protein homolog associated with actin, golgi membranes and microtubules	0.000441632	0.0247307	2.25214	0.944672	1.39128	0.583581
NM_001004191	Gm5617	predicted gene 5617	0.0333109	0.000188078	-1.4373	-2.00976	-0.887906	-1.24155
NM_001004293	Amigo1	adhesion molecule with Ig like domain 1	0.238209	0.0194823	-5.85242	-1.86297	-3.61539	-1.15087
NM_001004362	2610008E11Rik	RIKEN cDNA 2610008E11 gene	0.000139394	0.507301	-2.69448	-0.33001	-1.66454	-0.203867
NM_001004363	Nuak1	NUAK family, SNF1-like kinase, 1	0.0156757	0.57061	-2.29435	0.42614	-1.41736	0.263252
NM_001004468	Tacc2	transforming, acidic coiled-coil containing protein 2	0.0176625	0.0767665	5.66187	4.01636	3.49768	2.48115
NM_001005341	Ypel2	yippee-like 2 (Drosophila)	0.0011035	0.000278825	2.00806	1.59483	1.2405	0.98522
NM_001005342	Ypel4	yippee-like 4 (Drosophila)	1.12871e-05	0.000846323	7.59474	5.51929	4.69173	3.4096
NM_001005370	Spin2	spindlin family, member 2	0.0390245	0.365668	2.21533	0.949012	1.36854	0.586262
NM_001005421	Amica1	adhesion molecule, interacts with CXADR antigen 1	0.00126843	0.425871	3.0523	0.722486	1.88559	0.446323
NM_001005508	Arhgap30	Rho GTPase activating protein 30	0.0145967	0.0637827	1.64519	1.01311	1.01633	0.625858
NM_001005788	Zfp69	zinc finger protein 69	0.00113909	0.0496081	-3.28127	-1.61649	-2.02704	-0.998603
NM_001005847	Aga	aspartylglucosaminidase	0.730789	0.00334612	0.331184	2.2156	0.204592	1.36871
NM_001005858	I830012O16Rik	RIKEN cDNA I830012O16 gene	0	0	12.2546	9.31648	7.57039	5.75535
NM_001005863	Mtus1	mitochondrial tumor suppressor 1	0.876172	0.0383639	0.158016	1.55797	0.0976162	0.962453
NM_001007465	Rffl	ring finger and FYVE like domain containing protein	0.979106	0.0289888	-0.0506536	2.71589	-0.0312918	1.67777
NM_001007570	Slc25a42	solute carrier family 25, member 42	2.22371e-09	0.136675	-3.61951	-0.65528	-2.23599	-0.404806
NM_001007574	A830010M20Rik	RIKEN cDNA A830010M20 gene	0.00104299	0.919688	-2.80589	-0.0668578	-1.73337	-0.0413021
NM_001007578	Armcx6	armadillo repeat containing, X-linked 6	0.000219248	0.553709	4.38086	0.76148	2.70632	0.470412
NM_001008231	Daam2	dishevelled associated activator of morphogenesis 2	0.00691582	0.771897	-2.22122	-0.186708	-1.37218	-0.115341
NM_001008232	Asap3	ArfGAP with SH3 domain, ankyrin repeat and PH domain 3	0	4.44089e-16	6.33021	3.95799	3.91055	2.44509
NM_001008233	Plekhn1	pleckstrin homology domain containing, family N member 1	0.530799	0.0133596	0.600741	2.03535	0.371114	1.25736
NM_001008421	Nol10	nucleolar protein 10	0.00536332	0.024412	1.92593	1.27572	1.18976	0.78809
NM_001008497	P2ry14	purinergic receptor P2Y, G-protein coupled, 14	0.0383034	0.127641	3.09839	2.07388	1.91406	1.28116
NM_001008501	Zfp760	zinc finger protein 760	0.0165024	0.899323	-1.64515	0.0633718	-1.01631	0.0391486
NM_001008533	Adora1	adenosine A1 receptor	0.0286674	0.234385	-3.24369	1.41047	-2.00382	0.871333
NM_001008543	Mxi1	Max interacting protein 1	0.108649	0.000305004	-5.1696	-4.29236	-3.19357	-2.65165
NM_001008550	Zfyve26	zinc finger, FYVE domain containing 26	0.00108917	0.0612809	2.06182	0.793119	1.27371	0.489957
NM_001009550	Mup21	major urinary protein 21	0.46063	0	-0.658264	-6.17999	-0.406649	-3.81775
NM_001009927	Smcr7	Smith-Magenis syndrome chromosome region, candidate 7 homolog (human)	0.000689315	0.0868607	-2.1306	-0.763037	-1.3162	-0.471374
NM_001009949	Slc25a51	solute carrier family 25, member 51	0.00967598	0.0018914	1.65639	1.3963	1.02325	0.862578
NM_001010834	Slc10a5	solute carrier family 10 (sodium/bile acid cotransporter family), member 5	0.00341314	0.000286422	-1.94402	-1.78675	-1.20094	-1.10378
NM_001010973	Hrh2	histamine receptor H2	0.0445352	0.220838	5.09617	3.18836	3.14821	1.96964
NM_001011873	Xkr9	X Kell blood group precursor related family member 9 homolog	4.80955e-05	0.000625184	2.48472	1.43022	1.53496	0.883531
NM_001012236	Trex1	three prime repair exonuclease 1	8.46878e-13	3.74281e-09	9.59625	7.36862	5.92818	4.55204
NM_001012306	Hsd3b3	hydroxy-delta-5-steroid dehydrogenase, 3 beta- and steroid delta-isomerase 3	0.0172624	0.0168783	-1.61622	-1.21508	-0.998434	-0.750627
NM_001012309	Ccdc55	coiled-coil domain containing 55	0.012772	4.613e-05	1.5012	1.86547	0.927382	1.15241
NM_001012323	Mup20	major urinary protein 20	0.651813	4.33428e-09	-0.526331	-4.92002	-0.325146	-3.03939
NM_001012401	Hspb6	heat shock protein, alpha-crystallin-related, B6	0.000264202	6.2691e-07	-2.53105	-2.62374	-1.56358	-1.62084
NM_001012402	Hs3st6	heparan sulfate (glucosamine) 3-O-sulfotransferase 6	0.171611	0.00918953	1.13252	1.78212	0.699628	1.10092
NM_001013022	Odf3b	outer dense fiber of sperm tails 3B	0.00227127	5.58763e-05	-2.69828	-3.16124	-1.66689	-1.95289
NM_001013026	Ttf2	transcription termination factor, RNA polymerase II	0.925372	0.00494588	-0.0689188	1.59571	-0.0425753	0.985765
NM_001013028	AI597468	expressed sequence AI597468	0.000600035	0.57233	2.09649	-0.277606	1.29513	-0.171494
NM_001013365	Osm	oncostatin M	0.0173746	0.0789358	5.03105	3.78448	3.10798	2.3379
NM_001013368	E2f8	E2F transcription factor 8	0.000381273	2.08556e-05	2.49891	2.42958	1.54373	1.5009
NM_001013370	Sesn1	sestrin 1	0.00142641	0.00371964	-2.72175	-1.9329	-1.68139	-1.19407
NM_001013371	Dtx3l	deltex 3-like (Drosophila)	0.00100439	9.74892e-07	5.3326	3.20613	3.29427	1.98062
NM_001013376	Rpp38	ribonuclease P/MRP 38 subunit	0.211494	0.00712791	0.904971	1.54644	0.559055	0.955329
NM_001013379	Zfp930	zinc finger protein 930	0.819067	0.00279646	0.1592	1.58361	0.0983473	0.978292
NM_001013414	Neurl4	neuralized homolog 4 (Drosophila)	0.00559289	0.966101	-1.75919	0.0191879	-1.08676	0.0118535
NM_001013616	Trim6	tripartite motif-containing 6	1.00628e-08	7.01876e-08	5.1571	4.30575	3.18585	2.65992
NM_001013755	5730409E04Rik	RIKEN cDNA 5730409E04Rik gene	0.00345956	0.593384	-2.22653	0.293012	-1.37546	0.181011
NM_001013767	Capn11	calpain 11	0.0233671	0.397652	3.91725	-2.07453	2.41992	-1.28156
NM_001013769	Rsl1	regulator of sex limited protein 1	0.0455363	0.000471333	1.75126	2.5755	1.08186	1.59104
NM_001013780	Slc25a34	solute carrier family 25, member 34	1.34137e-12	0.00171021	-6.36603	1.59004	-3.93268	0.982264
NM_001013817	Sp140	Sp140 nuclear body protein	7.91063e-11	8.40569e-05	6.90771	3.77648	4.26731	2.33296
NM_001013820	Slc22a28	solute carrier family 22, member 28	0.00174532	0.00906032	-5.40104	-10.2596	-3.33655	-6.338
NM_001013829	Shf	Src homology 2 domain containing F	0.000200467	0.00373987	-2.74561	-1.63011	-1.69613	-1.00702
NM_001014900	Zmynd12	zinc finger, MYND domain containing 12	0.566436	0.0183443	-1.30011	3.55871	-0.803154	2.19843
NM_001014974	Ttll4	tubulin tyrosine ligase-like family, member 4	0.00826971	0.0532205	1.85086	1.11856	1.14339	0.691004
NM_001014996	Cenpj	centromere protein J	5.33746e-11	0.0028817	4.69758	1.86598	2.90198	1.15273
NM_001015876	Tyw1	tRNA-yW synthesizing protein 1 homolog (S. cerevisiae)	0.013846	0.0350522	-1.57677	0.942304	-0.974068	0.582118
NM_001017968	Zdhhc18	zinc finger, DHHC domain containing 18	7.59503e-08	0.000341487	3.46814	1.51061	2.14248	0.933193
NM_001017983	Foxred2	FAD-dependent oxidoreductase domain containing 2	0.471096	0.00601762	0.862336	2.78744	0.532717	1.72197
NM_001024145	Pla2g4f	phospholipase A2, group IVF	0.104673	0.00970501	-2.14075	-4.26748	-1.32247	-2.63628
NM_001024205	Nufip2	nuclear fragile X mental retardation protein interacting protein 2	0.0109144	0.752344	1.63466	0.133714	1.00983	0.0826034
NM_001024230	Gm5431	predicted gene 5431	0	0	10.1677	8.48509	6.28123	5.24175
NM_001024539	Shc2	SHC (Src homology 2 domain containing) transforming protein 2	0.000109144	6.8239e-06	5.20289	5.24806	3.21414	3.24204
NM_001024560	Snx32	sorting nexin 32	0.0141517	0.0617805	-2.04626	-1.21726	-1.2641	-0.751975
NM_001024619	Tsku	tsukushi	0.00133946	0.27826	-2.69801	0.91769	-1.66672	0.566912
NM_001024624	Cdkl5	cyclin-dependent kinase-like 5	0.00735715	0.98287	2.57318	-0.0200709	1.58961	-0.012399
NM_001024716	Triobp	TRIO and F-actin binding protein	3.45069e-06	0.109592	2.8936	0.720628	1.78755	0.445175
NM_001024719	Cyp2c67	cytochrome P450, family 2, subfamily c, polypeptide 67	0.0167521	0.000153838	-1.79474	-2.02308	-1.10872	-1.24978
NM_001024721	BC094916	cDNA sequence BC094916	0.0045889	0.130799	6.61245	3.66166	4.08491	2.26203
NM_001024728	C330021F23Rik	RIKEN cDNA C330021F23 gene	0.000545787	1.66151e-06	-3.33351	-6.45675	-2.05931	-3.98872
NM_001024911	2014-09-10	septin 10	0.0116895	0.377093	1.54271	0.425375	0.953027	0.26278
NM_001024917	N4bp2	NEDD4 binding protein 2	0.850703	0.00258485	-0.135776	-1.86954	-0.0838773	-1.15493
NM_001024920	Trp53i13	transformation related protein 53 inducible protein 13	0.00968168	0.0474564	-2.14889	-1.37947	-1.3275	-0.852183
NM_001024926	Cyb5d2	cytochrome b5 domain containing 2	0.339543	0.000706918	-0.618501	-1.76086	-0.382085	-1.08779
NM_001024928	Zfp667	zinc finger protein 667	2.75114e-05	0.0147169	-4.40145	-1.86106	-2.71904	-1.14969
NM_001025067	Lrig2	leucine-rich repeats and immunoglobulin-like domains 2	1.31528e-07	0.013366	3.2972	1.21872	2.03688	0.752874
NM_001025103	Efcab4a	EF-hand calcium binding domain 4A	0.0113075	0.512708	-2.15843	-0.45443	-1.33339	-0.280729
NM_001025106	Tmem201	transmembrane protein 201	0.000599307	0.349188	-3.07088	-0.572267	-1.89707	-0.353524
NM_001025296	Dffa	DNA fragmentation factor, alpha subunit	0.00154347	0.782728	-2.1514	-0.130701	-1.32905	-0.0807421
NM_001025372	Adcyap1r1	adenylate cyclase activating polypeptide 1 receptor 1	0.869794	0.0116768	-0.158947	1.97342	-0.098191	1.2191
NM_001025395	Src	Rous sarcoma oncogene	0.124709	3.17623e-08	1.25615	3.4932	0.775998	2.15796
NM_001025438	Camk2d	calcium/calmodulin-dependent protein kinase II, delta	0.00406617	0.926967	2.78169	0.110521	1.71842	0.0682752
NM_001025576	Ccdc141	coiled-coil domain containing 141	0.000387641	0.790404	-2.34604	0.123595	-1.44929	0.076352
NM_001025589	Rfxank	regulatory factor X-associated ankyrin-containing protein	0.388031	0.0377071	0.938986	1.79882	0.580068	1.11124
NM_001025599	Trim26	tripartite motif-containing 26	1.54838e-07	5.45051e-07	3.58068	2.08719	2.212	1.28938
NM_001025606	Tmem171	transmembrane protein 171	4.79985e-09	4.32271e-05	14.48	10.043	8.94517	6.20415
NM_001025779	Cdc6	cell division cycle 6	0.299688	0.0194244	2.02435	4.12503	1.25056	2.54828
NM_001029836	Npnt	nephronectin	0.0530902	0.00291611	-2.58521	2.48046	-1.59704	1.53233
NM_001029855	Psme2	proteasome (prosome, macropain) 28 subunit, beta	0.00406783	0.00733792	6.22861	5.68384	3.84779	3.51125
NM_001029873	Unc13a	unc-13 homolog A (C. elegans)	0.0272519	0.0848319	-3.58595	-2.20828	-2.21526	-1.36419
NM_001029876	Urb2	URB2 ribosome biogenesis 2 homolog (S. cerevisiae)	0.588209	0.000378497	0.356158	1.75435	0.22002	1.08377
NM_001029936	Specc1	sperm antigen with calponin homology and coiled-coil domains 1	8.27133e-06	1.40697e-09	3.80068	4.40525	2.34791	2.72139
NM_001029938	Rilp	Rab interacting lysosomal protein	2.5659e-07	0.70999	-3.52987	0.167314	-2.18061	0.10336
NM_001029982	Sec23ip	Sec23 interacting protein	0.00726555	0.259167	1.57901	0.491697	0.975451	0.303751
NM_001029985	Kcp	kielin/chordin-like protein	0.00670785	0.212343	-2.22619	-0.82287	-1.37525	-0.508336
NM_001030289	Mmp27	matrix metallopeptidase 27	0.998682	0.00499755	0.00193404	2.68002	0.00119477	1.65561
NM_001031808	Mrpl41	mitochondrial ribosomal protein L41	0.00837508	0.0531938	-1.67759	-0.894284	-1.03635	-0.552453
NM_001033039	Klhdc9	kelch domain containing 9	0.037618	0.248141	-1.63136	-0.714153	-1.00779	-0.441175
NM_001033041	Acmsd	amino carboxymuconate semialdehyde decarboxylase	0.374123	0	0.598621	4.62727	0.369804	2.85854
NM_001033122	Cd69	CD69 antigen	4.07734e-11	0.117256	6.68237	1.63848	4.1281	1.01219
NM_001033136	Fam82a2	family with sequence similarity 82, member A2	0.0055367	0.300953	1.80928	0.440703	1.1177	0.272249
NM_001033140	Sdhaf1	succinate dehydrogenase complex assembly factor 1	1.90645e-10	7.97762e-05	-4.37663	-1.83664	-2.70371	-1.1346
NM_001033141	Ecscr	endothelial cell surface expressed chemotaxis and apoptosis regulator	0.0246001	0.00499079	1.87061	1.977	1.15559	1.22131
NM_001033164	2510002D24Rik	RIKEN cDNA 2510002D24 gene	0.000236808	0.00135374	-2.47178	-1.58218	-1.52697	-0.977408
NM_001033166	2700094K13Rik	RIKEN cDNA 2700094K13 gene	0.0442651	0.788233	-2.04227	0.169514	-1.26163	0.104719
NM_001033167	Slc22a23	solute carrier family 22, member 23	0.000786132	0.291236	-2.0861	0.485272	-1.28871	0.299782
NM_001033173	Usp31	ubiquitin specific peptidase 31	0.00164046	0.0437192	2.02054	1.04604	1.24821	0.646203
NM_001033175	Cln6	ceroid-lipofuscinosis, neuronal 6	0.000395986	0.00485313	-2.79218	1.4373	-1.7249	0.887909
NM_001033196	Znfx1	zinc finger, NFX1-type containing 1	1.08002e-12	0	7.0929	4.49581	4.38171	2.77733
NM_001033204	Rpusd3	RNA pseudouridylate synthase domain containing 3	0.000381629	0.443743	-2.42436	-0.36875	-1.49767	-0.227799
NM_001033206	Pwwp2b	PWWP domain containing 2B	0.00263402	0.0252958	3.27072	2.23043	2.02052	1.37787
NM_001033207	Nlrc5	NLR family, CARD domain containing 5	8.0469e-13	4.89723e-09	5.44721	2.45785	3.36507	1.51836
NM_001033208	Myzap	myocardial zonula adherens protein	0.0144978	0.28933	-2.86192	0.844553	-1.76798	0.521731
NM_001033209	Xylb	xylulokinase homolog (H. influenzae)	0.00551966	0.00256243	-2.32422	-1.95323	-1.43581	-1.20663
NM_001033213	Ttc7b	tetratricopeptide repeat domain 7B	0.000415057	0.0126086	-2.47368	-1.24511	-1.52814	-0.769182
NM_001033217	Prickle1	prickle homolog 1 (Drosophila)	0.000745176	0.396288	-2.85669	-0.570519	-1.76475	-0.352444
NM_001033220	AU021092	expressed sequence AU021092	0.0879222	0.0351922	-1.57132	-1.79565	-0.9707	-1.10928
NM_001033225	Pnrc1	proline-rich nuclear receptor coactivator 1	2.52004e-08	7.17915e-07	4.72662	2.17627	2.91992	1.34441
NM_001033231	Fam195b	family with sequence similarity 195, member B	0.149897	3.46466e-05	-0.869643	-1.93507	-0.537231	-1.19541
NM_001033236	Mettl21d	methyltransferase like 21D	0.512145	0.0154701	-0.531446	1.53028	-0.328306	0.945346
NM_001033238	Cblb	Casitas B-lineage lymphoma b	0.0467243	0.00147629	1.24256	1.53804	0.767603	0.95014
NM_001033263	Agap2	ArfGAP with GTPase domain, ankyrin repeat and PH domain 2	0.911875	0.0275161	0.0990482	1.63924	0.061188	1.01266
NM_001033272	Spata13	spermatogenesis associated 13	0.00485409	0.141355	1.70746	0.629672	1.0548	0.388986
NM_001033273	5031439G07Rik	RIKEN cDNA 5031439G07 gene	0.000604885	0.269598	-2.05912	-0.472052	-1.27204	-0.291615
NM_001033302	Gm129	predicted gene 129	0.000133497	0.00119824	-3.82182	-2.36425	-2.36097	-1.46054
NM_001033306	Shb	src homology 2 domain-containing transforming protein B	1.29582e-05	5.98303e-08	2.68122	2.31119	1.65635	1.42776
NM_001033308	Themis2	thymocyte selection associated family member 2	1.86513e-07	1.66923e-05	3.80793	2.69247	2.35239	1.6633
NM_001033310	Cox18	cytochrome c oxidase assembly protein 18	0.0386652	0.00537643	1.58533	1.65618	0.979355	1.02312
NM_001033312	Fbxl18	F-box and leucine-rich repeat protein 18	0.640413	0.000767249	0.39673	2.24395	0.245084	1.38622
NM_001033318	Cog7	component of oligomeric golgi complex 7	0.017031	0.210905	-1.54855	-0.59216	-0.956633	-0.365813
NM_001033321	Tmem231	transmembrane protein 231	0.663532	0.046503	-0.775019	2.61427	-0.478776	1.61499
NM_001033324	Zbtb16	zinc finger and BTB domain containing 16	3.88235e-08	2.3435e-06	3.67858	2.56645	2.27248	1.58545
NM_001033329	Arhgef9	CDC42 guanine nucleotide exchange factor (GEF) 9	0.00843949	0.0031757	-2.23446	-2.02153	-1.38036	-1.24882
NM_001033335	Serpina3f	serine (or cysteine) peptidase inhibitor, clade A, member 3F	0.00144236	0.00574453	7.99639	4.95427	4.93985	3.06055
NM_001033337	Ttc38	tetratricopeptide repeat domain 38	0.000470932	0.0953516	-2.1604	-0.75539	-1.33461	-0.46665
NM_001033342	Cdc42bpg	CDC42 binding protein kinase gamma (DMPK-like)	0.000100963	0.0111747	-2.56349	-1.21035	-1.58362	-0.747709
NM_001033343	Sec31b	Sec31 homolog B (S. cerevisiae)	9.73e-06	1.3532e-05	-3.7826	-2.99383	-2.33674	-1.84947
NM_001033352	Klhl21	kelch-like 21 (Drosophila)	6.52857e-05	0.0053311	-2.492	-1.23438	-1.53946	-0.762548
NM_001033367	Nlrc4	NLR family, CARD domain containing 4	0.00965513	0.0197243	3.34052	2.90024	2.06364	1.79165
NM_001033375	A230046K03Rik	RIKEN cDNA A230046K03 gene	4.04e-09	0.00376458	3.68169	1.28316	2.2744	0.792685
NM_001033380	Itpripl2	inositol 1,4,5-triphosphate receptor interacting protein-like 2	0.0252564	0.000160106	1.43878	1.8913	0.888822	1.16837
NM_001033394	Tmem88b	transmembrane protein 88B	8.54633e-07	3.19053e-06	-4.19792	-3.24705	-2.59331	-2.0059
NM_001033405	Treml2	triggering receptor expressed on myeloid cells-like 2	1.02766e-08	7.0468e-06	5.34217	3.85028	3.30018	2.37855
NM_001033419	Ceacam16	carcinoembryonic antigen-related cell adhesion molecule 16	0.717791	0.032761	0.950149	4.79432	0.586964	2.96174
NM_001033441	Alg10b	asparagine-linked glycosylation 10B (alpha-1,2-glucosyltransferase)	0.0133175	0.351885	1.62192	0.498235	1.00196	0.30779
NM_001033445	Fam59a	family with sequence similarity 59, member A	8.22436e-05	0.0023474	2.4255	1.43739	1.49838	0.887961
NM_001033448	Ap5b1	adaptor-related protein complex 5, beta 1 subunit	0.0002206	0.317675	2.95032	0.707472	1.82259	0.437048
NM_001033450	Mnda	myeloid cell nuclear differentiation antigen	0	3.33067e-15	7.58644	6.50384	4.6866	4.01781
NM_001033451	Zfp408	zinc finger protein 408	0.0863528	0.00234635	1.13636	1.56921	0.701999	0.969398
NM_001033460	Ccdc164	coiled-coil domain containing 164	0.332582	0.0152143	0.986347	2.06255	0.609326	1.27416
NM_001033463	Tatdn2	TatD DNase domain containing 2	0.203519	3.30232e-06	0.766998	2.07815	0.473821	1.2838
NM_001033466	Zbtb2	zinc finger and BTB domain containing 2	0.927823	0.000993908	0.0655262	1.82362	0.0404795	1.12656
NM_001033484	Iqgap3	IQ motif containing GTPase activating protein 3	0.244412	0.0139596	-1.36394	2.12845	-0.842589	1.31487
NM_001033525	Kcnk6	potassium inwardly-rectifying channel, subfamily K, member 6	0.00233404	0.357932	-2.67788	-0.650957	-1.65429	-0.402135
NM_001033532	AW554918	expressed sequence AW554918	0.0484088	0.894049	-1.69451	-0.0941187	-1.0468	-0.0581428
NM_001033535	Tnfaip8l3	tumor necrosis factor, alpha-induced protein 8-like 3	9.21775e-05	0.0655739	4.79168	2.27391	2.96011	1.40473
NM_001033540	Gm5113	predicted gene 5113	0.016278	0.568127	-2.69572	0.459597	-1.66531	0.283921
NM_001033543	Il20rb	interleukin 20 receptor beta	0.0289945	0.136555	1.97421	1.1945	1.21959	0.737913
NM_001033632	Ifitm6	interferon induced transmembrane protein 6	0.000253102	0.240864	4.01649	1.31203	2.48123	0.810518
NM_001033633	Slc2a13	solute carrier family 2 (facilitated glucose transporter), member 13	0.0394849	0.0565121	-2.23159	-1.87833	-1.37859	-1.16036
NM_001033634	Zyg11b	zyg-ll homolog B (C. elegans)	0.00831234	0.294597	-1.53721	-0.444066	-0.949627	-0.274326
NM_001033668	Dnahc1	dynein, axonemal, heavy chain 1	0	2.34257e-13	7.89389	5.53001	4.87653	3.41622
NM_001033767	Gm4951	predicted gene 4951	1.82097e-06	3.50018e-06	3.44043	2.00206	2.12536	1.23679
NM_001033773	Ube2u	ubiquitin-conjugating enzyme E2U (putative)	0.00331764	0.00280349	-2.30334	-1.888	-1.42291	-1.16633
NM_001033775	4933422H20Rik	RIKEN cDNA 4933422H20 gene	0.0195107	0.685679	-2.629	-0.331169	-1.62409	-0.204583
NM_001033780	I830077J02Rik	RIKEN cDNA I830077J02 gene	4.96137e-05	0.0743435	6.97957	3.17465	4.3117	1.96117
NM_001033813	Zfp872	zinc finger protein 872	0.0664324	0.0095384	-1.51077	-1.82139	-0.933296	-1.12518
NM_001033819	9130409I23Rik	RIKEN cDNA 9130409I23 gene	0.000124977	1.49817e-06	-2.71905	-2.32267	-1.67972	-1.43485
NM_001033851	Cpne8	copine VIII	0.00687809	0.535799	4.02465	0.881206	2.48627	0.544374
NM_001033922	Treml4	triggering receptor expressed on myeloid cells-like 4	0.0186089	0.174863	-1.97025	-0.920524	-1.21714	-0.568663
NM_001033988	Ncoa4	nuclear receptor coactivator 4	0.675886	0.00254755	-0.824186	4.11644	-0.509149	2.54297
NM_001034060	Rufy4	RUN and FYVE domain containing 4	0.013292	0.967171	-5.16759	-19.1977	-3.19233	-11.8596
NM_001034859	Gm4841	predicted gene 4841	0	2.22045e-16	11.3822	5.70126	7.03147	3.52201
NM_001034863	Tmem136	transmembrane protein 136	0.459528	3.95223e-07	0.683005	3.73949	0.421933	2.31011
NM_001034866	Pnldc1	poly(A)-specific ribonuclease (PARN)-like domain containing 1	0.000623278	0.00183501	-2.97852	-2.40765	-1.84001	-1.48735
NM_001034891	2210404J11Rik	RIKEN cDNA 2210404J11 gene	0.0347727	0.767291	-1.56289	0.161185	-0.965491	0.0995737
NM_001034909	Gm6034	predicted gene 6034	0.0367471	0.18162	6.51609	4.22776	4.02538	2.61174
NM_001035122	Golm1	golgi membrane protein 1	0.384923	5.09432e-05	-0.673825	2.32606	-0.416262	1.43695
NM_001035226	Xpo1	exportin 1, CRM1 homolog (yeast)	0.382177	0.0117257	0.758361	1.72025	0.468485	1.0627
NM_001035228	St3gal5	ST3 beta-galactoside alpha-2,3-sialyltransferase 5	0.281943	0.0113613	0.971518	1.80831	0.600165	1.1171
NM_001036293	Nrbf2	nuclear receptor binding factor 2	0.00038518	0.189794	2.24858	0.676562	1.38908	0.417953
NM_001036684	Atp2b2	ATPase, Ca++ transporting, plasma membrane 2	0.257888	8.86448e-05	-1.0051	2.56933	-0.620911	1.58723
NM_001037170	Tomm40l	translocase of outer mitochondrial membrane 40 homolog-like (yeast)	3.11353e-05	1	-3.78467	0	-2.33802	0
NM_001037298	Fam38a	family with sequence similarity 38, member A	0.588839	0.0160492	0.633366	2.11794	0.391268	1.30838
NM_001037709	Rusc2	RUN and SH3 domain containing 2	0.00323778	0.38303	4.15441	-1.48282	2.56643	-0.916027
NM_001037713	Xaf1	XIAP associated factor 1	0	0	7.60787	7.69231	4.69984	4.752
NM_001037725	Fam117b	family with sequence similarity 117, member B	0.00272384	0.0280149	-2.15318	-1.18553	-1.33015	-0.732376
NM_001037726	Creb1	cAMP responsive element binding protein 1	0.0270941	0.0407454	-2.47204	-1.56873	-1.52713	-0.969098
NM_001037745	Zfp791	zinc finger protein 791	0.125951	0.000140143	-1.50671	2.71028	-0.930786	1.6743
NM_001037755	Baiap2	brain-specific angiogenesis inhibitor 1-associated protein 2	0.00973904	0.016266	2.07699	1.39017	1.28308	0.858791
NM_001037812	Tmem237	transmembrane protein 237	0.734086	0.0130876	-0.426355	2.13826	-0.263385	1.32093
NM_001037859	Csf1r	colony stimulating factor 1 receptor	0.0915288	0.000284549	-0.986786	-1.5854	-0.609597	-0.979398
NM_001037913	Ccdc107	coiled-coil domain containing 107	0.134972	1.78809e-05	-0.875918	-1.86273	-0.541107	-1.15072
NM_001037925	BC147527	cDNA sequence BC147527	5.94043e-08	0.000604504	6.02256	3.66145	3.7205	2.2619
NM_001037927	Wdr93	WD repeat domain 93	0.0338761	0.0569197	-2.45524	1.51599	-1.51675	0.936516
NM_001037928	Gm11992	predicted gene 11992	0.87874	0.00385635	0.159659	-4.13447	0.0986309	-2.55411
NM_001037932	Gm11437	predicted gene 11437	0.000173229	0.220208	3.51201	1.05737	2.16958	0.653198
NM_001037937	Deptor	DEP domain containing MTOR-interacting protein	0.102758	0.00615406	-1.2564	-1.50153	-0.776155	-0.927586
NM_001037997	Fert2	fer (fms/fps related) protein kinase, testis specific 2	0.000281977	0.0241143	3.24364	1.77206	2.00379	1.09471
NM_001038602	Marveld2	MARVEL (membrane-associating) domain containing 2	0.0316993	0.0439243	2.50413	1.80475	1.54695	1.1149
NM_001038621	Rabgap1l	RAB GTPase activating protein 1-like	0.00635143	0.00554997	-1.88963	-1.33847	-1.16734	-0.826852
NM_001038635	Stk35	serine/threonine kinase 35	0.851656	0.0489497	-0.532495	-10.4342	-0.328954	-6.44582
NM_001038637	Gng2	guanine nucleotide binding protein (G protein), gamma 2	0.786648	0.00692145	-0.27223	1.91455	-0.168173	1.18273
NM_001038642	Ets1	E26 avian leukemia oncogene 1, 5' domain	0.00969562	0.0153851	-2.64028	-1.56862	-1.63106	-0.969032
NM_001038643	Slco3a1	solute carrier organic anion transporter family, member 3a1	1.53634e-07	0.000295354	5.29787	3.20938	3.27281	1.98263
NM_001038654	Slc16a3	solute carrier family 16 (monocarboxylic acid transporters), member 3	0.00478243	0.00703646	3.72502	3.3878	2.30117	2.09285
NM_001038699	Fn3k	fructosamine 3 kinase	0.00941705	0.256473	-7.24385	-1.08922	-4.47496	-0.672877
NM_001039045	Pigc	phosphatidylinositol glycan anchor biosynthesis, class C	0.0355919	2.99379e-05	-1.50396	-2.44159	-0.929086	-1.50832
NM_001039081	Mier1	mesoderm induction early response 1 homolog (Xenopus laevis	0.00176517	0.0414317	2.07101	0.954064	1.27939	0.589383
NM_001039090	Skil	SKI-like	0.074032	0.0028665	3.73593	5.30036	2.30791	3.27435
NM_001039151	Cd44	CD44 antigen	0.162135	0.0340057	1.21852	1.60032	0.752753	0.988612
NM_001039162	Clip2	CAP-GLY domain containing linker protein 2	0.0028047	6.65759e-06	2.30013	2.58591	1.42093	1.59747
NM_001039181	Npr3	natriuretic peptide receptor 3	0.0248285	0.19809	-2.61574	-1.34831	-1.6159	-0.832932
NM_001039198	Zfhx2	zinc finger homeobox 2	0.000102837	0.056714	2.36844	0.848376	1.46313	0.524093
NM_001039200	Emc1	ER membrane protein complex subunit 1	0.00141189	0.797678	-1.85969	0.107952	-1.14884	0.0666883
NM_001039214	Mex3c	mex3 homolog C (C. elegans)	0.018522	0.000329065	1.4228	1.59692	0.878951	0.986513
NM_001039220	AI429214	expressed sequence AI429214	0.220582	0.0438736	1.17544	1.69058	0.726142	1.04437
NM_001039231	Zfp951	zinc finger protein 951	0.647187	0.000318892	0.409376	2.62555	0.252896	1.62196
NM_001039354	Lin7a	lin-7 homolog A (C. elegans)	0.0105642	8.26925e-06	-1.98653	-2.9385	-1.2272	-1.81529
NM_001039392	Tmsb10	thymosin, beta 10	0.000552284	0.202916	5.54233	2.61898	3.42383	1.6179
NM_001039474	Tcerg1	transcription elongation regulator 1 (CA150)	0.535335	0.000377951	0.3758	1.60536	0.232154	0.991727
NM_001039484	Kcnj10	potassium inwardly-rectifying channel, subfamily J, member 10	0.00184369	0.00404524	-5.78383	-3.33838	-3.57302	-2.06232
NM_001039485	Fam38b	family with sequence similarity 38, member B	0.017591	0.210672	-2.37592	-1.08135	-1.46775	-0.668015
NM_001039488	Lrif1	ligand dependent nuclear receptor interacting factor 1	0.0426228	0.322874	2.06302	0.851847	1.27445	0.526237
NM_001039493	Plekhm3	pleckstrin homology domain containing, family M, member 3	0.0789114	0.00122752	1.28085	1.89891	0.79126	1.17307
NM_001039510	Adora1	adenosine A1 receptor	8.00754e-09	0.378554	-4.62642	0.439447	-2.85802	0.271473
NM_001039512	Ivns1abp	influenza virus NS1A binding protein	0.0129884	0.147419	-2.09839	-1.05836	-1.2963	-0.65381
NM_001039522	Leo1	Leo1, Paf1/RNA polymerase II complex component, homolog (S. cerevisiae)	0.126386	2.98998e-05	0.993068	2.07093	0.613478	1.27934
NM_001039530	Parp14	poly (ADP-ribose) polymerase family, member 14	3.28626e-14	0	7.29659	4.45786	4.50754	2.75389
NM_001039532	Zfp784	zinc finger protein 784	0.0383549	0.881226	-1.57559	0.0862786	-0.973339	0.0532995
NM_001039534	Pstk	phosphoseryl-tRNA kinase	0.000129931	0.44133	-2.75104	-0.394775	-1.69948	-0.243876
NM_001039537	Lif	leukemia inhibitory factor	1.13162e-08	1.23653e-05	6.22356	4.42309	3.84467	2.73241
NM_001039544	Mup3	major urinary protein 3	0.376399	3.95883e-12	-1.31757	-5.8023	-0.813945	-3.58443
NM_001039556	Rad54b	RAD54 homolog B (S. cerevisiae)	0.000108711	0.282266	4.28717	1.1408	2.64844	0.704742
NM_001039562	Ankrd37	ankyrin repeat domain 37	0.000601681	0.00180556	-5.20772	-3.31517	-3.21712	-2.04798
NM_001039581	Abca3	ATP-binding cassette, sub-family A (ABC1), member 3	0.000371116	0.000188333	-3.14643	-2.56545	-1.94374	-1.58483
NM_001039586	Glyctk	glycerate kinase	3.21388e-06	0.444034	-3.93028	-0.480285	-2.42797	-0.296701
NM_001039646	Gbp10	guanylate-binding protein 10	0	0	9.00889	6.09387	5.56533	3.76455
NM_001039647	Gbp11	guanylate binding protein 11	6.14508e-12	0	7.31938	4.87048	4.52162	3.00879
NM_001039657	Mtl5	metallothionein-like 5, testis-specific (tesmin)	0.0711214	0.0116432	-1.73036	-2.29395	-1.06895	-1.41711
NM_001039676	Slc39a2	solute carrier family 39 (zinc transporter), member 2	0.000585588	3.55289e-06	-2.8965	-3.53807	-1.78934	-2.18568
NM_001039677	Slc30a2	solute carrier family 30 (zinc transporter), member 2	0.0370541	0.0320584	-5.69972	-3.92212	-3.52106	-2.42293
NM_001039678	Prhoxnb	parahox cluster neighbor	0.00191713	0.437291	-2.1318	-0.366576	-1.31694	-0.226456
NM_001039701	Il1rn	interleukin 1 receptor antagonist	5.11272e-08	0.00040302	7.57278	3.2296	4.67816	1.99512
NM_001039723	Tmem120b	transmembrane protein 120B	8.09473e-06	0.106902	-3.93399	-1.04856	-2.43026	-0.647756
NM_001040072	Nynrin	NYN domain and retroviral integrase containing	5.75281e-05	0.932802	-4.40595	0.0598295	-2.72182	0.0369603
NM_001040106	Aak1	AP2 associated kinase 1	0.0499168	0.248828	1.93303	1.00696	1.19415	0.622057
NM_001040611	Peg10	paternally expressed 10	1.32686e-05	0.103225	6.09492	2.3289	3.7652	1.4387
NM_001040682	Clmn	calmin	0.00187309	0.212538	-3.53912	-1.0507	-2.18633	-0.649081
NM_001040684	Hsd3b7	hydroxy-delta-5-steroid dehydrogenase, 3 beta- and steroid delta-isomerase 7	0.0287914	0.0173186	-2.83298	-2.12934	-1.7501	-1.31542
NM_001042407	Pex10	peroxisomal biogenesis factor 10	7.28267e-09	0.00432404	-4.79337	-1.72598	-2.96115	-1.06624
NM_001042487	Dlgap4	discs, large homolog-associated protein 4 (Drosophila)	0.0835271	0.00767138	2.06418	2.62728	1.27517	1.62303
NM_001042527	Blm	Bloom syndrome, RecQ helicase-like	0.00035082	0.254969	-3.38662	-0.822331	-2.09212	-0.508003
NM_001042591	Arrdc3	arrestin domain containing 3	0.599634	0.000100429	-0.360525	-1.87822	-0.222718	-1.16029
NM_001042592	Arrdc4	arrestin domain containing 4	3.72189e-06	0.121999	3.32576	0.733495	2.05452	0.453124
NM_001042593	Hbs1l	Hbs1-like (S. cerevisiae)	0.217692	3.7093e-07	-1.01528	-3.58785	-0.6272	-2.21643
NM_001042650	Dcun1d2	DCN1, defective in cullin neddylation 1, domain containing 2 (S. cerevisiae)	0.0382248	0.739437	-2.29055	0.280615	-1.41501	0.173353
NM_001042659	Fzd5	frizzled homolog 5 (Drosophila)	0.00735281	0.522003	1.83843	0.345315	1.13571	0.213322
NM_001042660	Smad7	SMAD family member 7	0.256087	1.51628e-07	-0.727829	2.39517	-0.449624	1.47964
NM_001042752	Neo1	neogenin	0.0451236	0.410258	1.68204	0.522494	1.0391	0.322776
NM_001043317	Cd22	CD22 antigen	0.0132258	0.0677135	3.51504	2.54495	2.17145	1.57217
NM_001044389	Clpx	caseinolytic peptidase X (E.coli)	0.0158719	5.48046e-05	1.81315	1.89726	1.12009	1.17205
NM_001044698	Zfp2	zinc finger protein 2	0.0342699	0.0697875	-1.75724	-1.49616	-1.08555	-0.924265
NM_001044744	Gcdh	glutaryl-Coenzyme A dehydrogenase	0.512467	0.0099378	-0.802904	-2.23603	-0.496002	-1.38133
NM_001044747	Zfp68	zinc finger protein 68	0.994821	0.00126984	0.00512458	-2.34076	0.00316576	-1.44603
NM_001044751	Hsd11b1	hydroxysteroid 11-beta dehydrogenase 1	0.759957	1.8047e-05	-0.298877	-2.74412	-0.184634	-1.69521
NM_001045481	Ifi203	interferon activated gene 203	8.77365e-09	0.000102252	4.94012	2.64366	3.05181	1.63315
NM_001045489	Mfge8	milk fat globule-EGF factor 8 protein	0.627163	8.55476e-07	0.353137	2.47246	0.218154	1.52739
NM_001045513	Raph1	Ras association (RalGDS/AF-6) and pleckstrin homology domains 1	4.39758e-05	0.000178341	3.20009	1.66741	1.97689	1.03006
NM_001045526	Scimp	SLP adaptor and CSK interacting membrane protein	7.06829e-09	3.11926e-07	5.3244	4.24942	3.2892	2.62512
NM_001045529	Morc3	microrchidia 3	5.06837e-08	0.000675322	3.36733	1.54193	2.0802	0.952542
NM_001045531	Spata22	spermatogenesis associated 22	0.421468	3.74902e-05	-0.623098	-2.96772	-0.384925	-1.83334
NM_001045540	Gm12185	predicted gene 12185	0	1.76903e-12	10.9379	7.03976	6.75697	4.34888
NM_001045807	Rbm15	RNA binding motif protein 15	0.0122601	0.211112	1.53983	0.606536	0.951243	0.374694
NM_001045864	Rdbp	RD RNA-binding protein	0.00140937	0.296308	4.22104	-1.62163	2.60759	-1.00178
NM_001048054	Dusp16	dual specificity phosphatase 16	0.101925	0.000685861	1.49612	2.25108	0.924244	1.39063
NM_001048060	Idnk	idnK gluconokinase homolog (E. coli)	0.00161649	0.00551842	2.14145	1.22274	1.3229	0.755361
NM_001048143	Mon1b	MON1 homolog b (yeast)	0.0111649	0.907581	2.9399	0.137236	1.81615	0.084779
NM_001048176	Cerkl	ceramide kinase-like	0.00151239	0.1408	5.24841	2.05321	3.24226	1.26839
NM_001048177	Jak2	Janus kinase 2	2.46429e-06	0.214204	4.19938	0.913728	2.59421	0.564465
NM_001048204	Zfp455	zinc finger protein 455	1.93556e-05	0.0172736	3.88236	2.01143	2.39837	1.24258
NM_001048207	Gypc	glycophorin C	0.00517377	0.00625829	1.75962	1.35276	1.08702	0.835684
NM_001077348	Plin5	perilipin 5	0.0422291	3.60348e-06	-3.42665	4.19045	-2.11685	2.58869
NM_001077360	Git2	G protein-coupled receptor kinase-interactor 2	0.030403	0.0102151	-2.50011	-1.89329	-1.54447	-1.1696
NM_001077496	Evi2b	ecotropic viral integration site 2b	0.0262819	0.16642	3.06609	1.62251	1.89411	1.00232
NM_001077515	Slc1a2	solute carrier family 1 (glial high affinity glutamate transporter), member 2	7.78898e-05	0	-2.93546	-7.00228	-1.81341	-4.32573
NM_001077595	Shroom3	shroom family member 3	0.230762	0.00345508	2.15558	4.78681	1.33163	2.9571
NM_001079513	Zbtb33	zinc finger and BTB domain containing 33	0.0293495	0.412195	1.56598	0.444647	0.967398	0.274685
NM_001079848	Gpr64	G protein-coupled receptor 64	0.737733	0.0145924	0.560022	3.39922	0.345959	2.0999
NM_001079932	Trim72	tripartite motif-containing 72	1.38883e-06	4.83149e-06	6.08047	5.4217	3.75627	3.34931
NM_001080126	Casp8	caspase 8	0.00444893	0.45205	2.22925	0.450146	1.37714	0.278082
NM_001080557	Vamp1	vesicle-associated membrane protein 1	0.043322	0.538451	-2.13266	-0.433719	-1.31747	-0.267934
NM_001080708	Fam65c	family with sequence similarity 65, member C	0.560054	0.0268713	0.504157	-1.87824	0.311448	-1.1603
NM_001080748	Gtf2i	general transcription factor II I	0.989353	0.0383929	-0.0611681	4.44766	-0.0377872	2.74759
NM_001080769	Uhrf1bp1	UHRF1 (ICBP90) binding protein 1	1.42876e-05	0.0494647	2.7144	0.833196	1.67685	0.514715
NM_001080795	G3bp2	GTPase activating protein (SH3 domain) binding protein 2	1	0.000935981	0	1.97761	0	1.22169
NM_001080808	Ccdc64	coiled-coil domain containing 64	0.548687	0.0233744	0.973723	3.17083	0.601527	1.95881
NM_001080812	Cib3	calcium and integrin binding family member 3	0.275948	0.0360298	-1.23945	-2.47653	-0.765683	-1.5299
NM_001080924	Znrf3	zinc and ring finger 3	0.00494449	0.160438	-1.96957	0.70557	-1.21672	0.435873
NM_001080925	Rapgefl1	Rap guanine nucleotide exchange factor (GEF)-like 1	0.0191453	0.0150725	-3.29058	-3.13479	-2.03279	-1.93655
NM_001080926	Lrp8	low density lipoprotein receptor-related protein 8, apolipoprotein e receptor	0.0261335	0.10517	3.03836	2.15836	1.87698	1.33335
NM_001080928	Rbpj	recombination signal binding protein for immunoglobulin kappa J region	0.00595601	0.108579	-3.24492	-1.00062	-2.00458	-0.618145
NM_001080930	Atxn1l	ataxin 1-like	0.00409089	7.06222e-05	1.74404	1.81885	1.0774	1.12361
NM_001080931	Med13	mediator complex subunit 13	0.000597352	0.0121491	2.17191	1.05809	1.34172	0.653647
NM_001080934	Slc16a5	solute carrier family 16 (monocarboxylic acid transporters), member 5	1.15034e-09	0.000193469	-4.28063	1.85086	-2.6444	1.14339
NM_001080940	Gm6484	predicted gene 6484	0.0498281	0	1.58833	4.60608	0.981207	2.84545
NM_001080941	Zfp429	zinc finger protein 429	0.145177	0.0168396	1.23428	1.69996	0.762486	1.05017
NM_001080964	Sp2	Sp2 transcription factor	0.0293291	0.134797	1.70267	0.980308	1.05184	0.605595
NM_001080977	Rsbn1l	round spermatid basic protein 1-like	0.00961221	0.117325	1.91183	0.881047	1.18105	0.544276
NM_001080979	Tead4	TEA domain family member 4	0.0398615	0.682455	3.48373	0.985575	2.15211	0.608849
NM_001081005	1500012F01Rik	RIKEN cDNA 1500012F01 gene	0.580138	0.00018659	2.76345	3.86111	1.70715	2.38524
NM_001081006	Etl4	enhancer trap locus 4	0.0506919	0.0106392	-11.2741	-3.09204	-6.96471	-1.91014
NM_001081007	Zfp382	zinc finger protein 382	0.0176298	0.117164	5.52467	3.75657	3.41292	2.32066
NM_001081009	Parp8	poly (ADP-ribose) polymerase family, member 8	0.00163198	0.0382124	2.8942	1.74268	1.78792	1.07656
NM_001081020	Adamts6	a disintegrin-like and metallopeptidase (reprolysin type) with thrombospondin type 1 motif, 6	1.05037e-05	0.00486621	3.82302	2.18892	2.36171	1.35223
NM_001081024	Setdb2	SET domain, bifurcated 2	4.54847e-11	0.000423451	4.18596	1.67562	2.58592	1.03513
NM_001081027	Kcnt2	potassium channel, subfamily T, member 2	0.00512683	0.0020703	4.30536	4.53867	2.65968	2.80381
NM_001081028	Sipa1l3	signal-induced proliferation-associated 1 like 3	0.0122353	0.486767	-1.98483	0.415576	-1.22615	0.256726
NM_001081032	Gm8909	predicted gene 8909	0.00942432	0.00334719	2.95013	3.05886	1.82247	1.88964
NM_001081040	Coq10a	coenzyme Q10 homolog A (yeast)	1.07986e-07	4.79112e-11	-3.25715	-2.91579	-2.01214	-1.80126
NM_001081045	Kansl1	KAT8 regulatory NSL complex subunit 1	0.0398788	1.49979e-05	1.21723	1.88704	0.751954	1.16574
NM_001081047	Cnksr1	connector enhancer of kinase suppressor of Ras 1	0.000240051	0.0634324	4.95903	2.52441	3.06349	1.55948
NM_001081048	Slc25a18	solute carrier family 25 (mitochondrial carrier), member 18	0.00763912	0.490593	3.85151	-1.34525	2.37931	-0.831043
NM_001081051	D130043K22Rik	RIKEN cDNA D130043K22 gene	0.0124348	0.0124782	-2.06054	-1.71931	-1.27292	-1.06212
NM_001081054	Qrsl1	glutaminyl-tRNA synthase (glutamine-hydrolyzing)-like 1	0.868205	0.00430163	-0.122814	1.62005	-0.0758695	1.0008
NM_001081057	Tecpr2	tectonin beta-propeller repeat containing 2	0.000968491	0.137633	2.05241	0.726836	1.2679	0.44901
NM_001081061	Bdp1	B double prime 1, subunit of RNA polymerase III transcription initiation factor IIIB	0.000328609	0.0201275	2.20718	1.11519	1.36351	0.688923
NM_001081064	Pdzd2	PDZ domain containing 2	0.00373665	0.806332	2.42026	-0.192633	1.49514	-0.119001
NM_001081067	A1bg	alpha-1-B glycoprotein	0.829207	0.00637341	0.208354	2.16582	0.128713	1.33796
NM_001081075	Fra10ac1	FRA10AC1 homolog (human)	0.0124806	0.625224	-1.68483	-0.237806	-1.04082	-0.146907
NM_001081081	Gls	glutaminase	2.72041e-05	0.336109	4.59115	0.951596	2.83623	0.587858
NM_001081088	Lrp2	low density lipoprotein receptor-related protein 2	0.00116512	0.00227834	-5.20361	-3.60574	-3.21458	-2.22748
NM_001081089	Gpat2	glycerol-3-phosphate acyltransferase 2, mitochondrial	0.000188233	0.000323097	-3.92295	-3.29249	-2.42344	-2.03397
NM_001081091	Cep152	centrosomal protein 152	0.0491148	0.778933	-1.58581	0.175165	-0.979649	0.10821
NM_001081098	Zfp362	zinc finger protein 362	1.20979e-07	0.0565193	-4.14782	-1.06434	-2.56236	-0.657504
NM_001081099	Clhc1	clathrin heavy chain linker domain containing 1	0.350207	0.00733661	1.82101	4.60054	1.12495	2.84203
NM_001081101	Uvssa	UV stimulated scaffold protein A	0.00429323	0.0180796	-1.75949	-1.04942	-1.08694	-0.648289
NM_001081104	Chrna9	cholinergic receptor, nicotinic, alpha polypeptide 9	0.026948	0.779535	4.31598	0.627371	2.66624	0.387565
NM_001081105	Rhoh	ras homolog gene family, member H	0.0603492	0.0353371	1.77049	1.75547	1.09374	1.08446
NM_001081108	Lamtor4	late endosomal/lysosomal adaptor, MAPK and MTOR activator 4	0.110921	0.000299418	-0.926491	-1.55532	-0.572349	-0.960813
NM_001081111	Tmf1	TATA element modulatory factor 1	0.00412014	0.0425253	1.73849	0.931868	1.07397	0.575671
NM_001081116	Arhgef17	Rho guanine nucleotide exchange factor (GEF) 17	0.0125031	0.00679634	-2.10421	1.64434	-1.2999	1.01581
NM_001081120	Fam89a	family with sequence similarity 89, member A	7.68474e-10	0.029333	-4.51277	1.01894	-2.78781	0.62946
NM_001081131	Dhtkd1	dehydrogenase E1 and transketolase domain containing 1	2.77059e-06	0.00523068	-2.97674	-1.24383	-1.83891	-0.76839
NM_001081132	Upf2	UPF2 regulator of nonsense transcripts homolog (yeast)	0.00382172	0.00280192	1.70984	1.30722	1.05627	0.807551
NM_001081135	Prrg3	proline rich Gla (G-carboxyglutamic acid) 3 (transmembrane)	0.0186411	0.0776954	-2.45791	-1.59307	-1.5184	-0.984135
NM_001081149	Kat6a	K(lysine) acetyltransferase 6A	9.82957e-05	0.0214165	2.3396	1.04007	1.44531	0.642513
NM_001081150	Lonrf1	LON peptidase N-terminal domain and ring finger 1	0.000591625	0.817332	-2.70527	-0.127941	-1.67121	-0.0790367
NM_001081151	Gan	giant axonal neuropathy	0.00165564	0.827821	3.33542	0.239794	2.06049	0.148135
NM_001081152	Npat	nuclear protein in the AT region	0.000318509	0.0612832	2.30866	0.973956	1.4262	0.601671
NM_001081161	Fam171a1	family with sequence similarity 171, member A1	0.000802411	0.272654	-2.64308	-0.660324	-1.63279	-0.407922
NM_001081162	Slc4a11	solute carrier family 4, sodium bicarbonate transporter-like, member 11	0.0029529	0.000396231	4.54055	4.90454	2.80497	3.02983
NM_001081171	Lama5	laminin, alpha 5	0.0143119	0.0200485	-1.94924	1.36074	-1.20416	0.840613
NM_001081175	Itpkb	inositol 1,4,5-trisphosphate 3-kinase B	0.0605885	0.00637523	1.54539	1.86098	0.954683	1.14964
NM_001081176	Polr3g	polymerase (RNA) III (DNA directed) polypeptide G	6.91748e-06	1.62099e-08	-3.20446	-3.14353	-1.97959	-1.94195
NM_001081177	Kif13b	kinesin family member 13B	0.000220216	0.000560425	2.40095	1.79898	1.48321	1.11134
NM_001081182	Atp8b2	ATPase, class I, type 8B, member 2	0.0440406	0.0380985	1.61909	1.41168	1.00021	0.872082
NM_001081185	Flnc	filamin C, gamma	0.766023	0.00916841	0.894671	6.27436	0.552692	3.87605
NM_001081187	Htra4	HtrA serine peptidase 4	0.0118945	0.00834887	-3.78116	-8.00165	-2.33585	-4.9431
NM_001081193	Lemd3	LEM domain containing 3	0.0140788	0.361593	1.55302	0.457305	0.959394	0.282505
NM_001081194	Kcnh4	potassium voltage-gated channel, subfamily H (eag-related), member 4	0.000519834	0.314244	7.25775	2.29806	4.48355	1.41965
NM_001081205	Nipal1	NIPA-like domain containing 1	0.016436	0.00378463	1.85145	1.65998	1.14375	1.02547
NM_001081209	Prdm14	PR domain containing 14	0.00181816	0.0448196	9.41802	6.09921	5.81808	3.76785
NM_001081211	Ptafr	platelet-activating factor receptor	0.00341017	7.98189e-05	3.66289	4.4877	2.26279	2.77232
NM_001081212	Irs2	insulin receptor substrate 2	0.0376456	0.00196851	1.57628	1.95464	0.973766	1.2075
NM_001081214	Pprc1	peroxisome proliferative activated receptor, gamma, coactivator-related 1	0.00136237	0.000311853	1.9555	1.62531	1.20803	1.00405
NM_001081215	Ddx60	DEAD (Asp-Glu-Ala-Asp) box polypeptide 60	0	0	9.41087	6.62136	5.81366	4.09041
NM_001081216	Phip	pleckstrin homology domain interacting protein	0.000409225	0.110676	2.12011	0.72674	1.30972	0.448951
NM_001081217	Zfp174	zinc finger protein 174	0.00141878	0.0973432	2.40689	1.07275	1.48688	0.662705
NM_001081223	Rbbp8	retinoblastoma binding protein 8	0.00664042	0.0153835	4.98582	4.26996	3.08004	2.63781
NM_001081229	Tsc22d2	TSC22 domain family, member 2	0.0224489	0.000357332	1.34379	1.50071	0.830137	0.927077
NM_001081232	D5Ertd579e	DNA segment, Chr 5, ERATO Doi 579, expressed	2.80292e-05	5.09157e-07	2.77422	2.10496	1.7138	1.30036
NM_001081235	Mn1	meningioma 1	6.70126e-11	0.00486875	-4.77582	-1.34375	-2.95031	-0.830118
NM_001081236	2410131K14Rik	RIKEN cDNA 2410131K14 gene	0.238176	0.00130235	-0.836881	1.66311	-0.516992	1.0274
NM_001081240	Prmt10	protein arginine methyltransferase 10 (putative)	0.00578583	0.222833	1.74356	0.607511	1.0771	0.375296
NM_001081242	Tln2	talin 2	3.45011e-06	0.0525782	-3.86843	-1.0581	-2.38976	-0.653649
NM_001081255	Lrch3	leucine-rich repeats and calponin homology (CH) domain containing 3	0.0108037	0.00269275	1.90342	1.8588	1.17586	1.14829
NM_001081256	Kdm3b	KDM3B lysine (K)-specific demethylase 3B	8.57207e-06	0.679299	2.74085	0.175479	1.69319	0.108404
NM_001081268	Prss53	protease, serine, 53	0.0471631	0.00086718	-2.95351	-2.8598	-1.82456	-1.76667
NM_001081269	Whsc1l1	Wolf-Hirschhorn syndrome candidate 1-like 1 (human)	0.005673	0.395706	2.37357	-0.455321	1.4663	-0.281279
NM_001081274	Pgd	phosphogluconate dehydrogenase	0.00643843	0.0438174	1.84971	0.86289	1.14268	0.533059
NM_001081275	1700009P17Rik	RIKEN cDNA 1700009P17 gene	0.263574	0.0327731	-0.929681	-1.56436	-0.57432	-0.9664
NM_001081285	Mup6	major urinary protein 6	0.248021	0.0260461	-1.58136	-4.22983	-0.9769	-2.61302
NM_001081286	Fat1	FAT tumor suppressor homolog 1 (Drosophila)	0.583079	1.48329e-05	0.335938	1.83191	0.207529	1.13168
NM_001081291	Ccdc88b	coiled-coil domain containing 88B	0.00404494	0.010812	2.23516	1.68339	1.38079	1.03993
NM_001081295	Arhgef26	Rho guanine nucleotide exchange factor (GEF) 26	9.78266e-05	0.941879	2.61443	-0.0315935	1.61509	-0.0195172
NM_001081298	Lphn2	latrophilin 2	0.00155781	0.33805	1.91788	0.406218	1.18479	0.250945
NM_001081299	Cdh18	cadherin 18	0.0534199	0.040701	-2.33607	-2.20149	-1.44313	-1.35999
NM_001081300	Tshz1	teashirt zinc finger family member 1	6.07838e-05	0.407786	-2.66607	-0.382964	-1.64699	-0.23658
NM_001081307	Ppp1r12b	protein phosphatase 1, regulatory (inhibitor) subunit 12B	0.747671	0.0132545	0.414894	2.7211	0.256305	1.68099
NM_001081317	Zfand4	zinc finger, AN1-type domain 4	0.644131	1.85315e-07	-0.294232	-2.81049	-0.181765	-1.73621
NM_001081318	Gm6614	predicted gene 6614	0.00742697	0.00567748	-4.08311	-3.84835	-2.52238	-2.37736
NM_001081326	Agl	amylo-1,6-glucosidase, 4-alpha-glucanotransferase	0.00011405	0.0249749	-2.29204	-0.966542	-1.41593	-0.597091
NM_001081328	Chsy3	chondroitin sulfate synthase 3	0.592325	0.00392313	-0.401656	1.64269	-0.248127	1.01479
NM_001081330	Dnahc2	dynein, axonemal, heavy chain 2	0.0720903	0.00697245	2.21722	3.12398	1.36971	1.92987
NM_001081332	Slc9a5	solute carrier family 9 (sodium/hydrogen exchanger), member 5	0.0452052	0.690758	-3.23075	0.385183	-1.99583	0.237951
NM_001081337	Sipa1l2	signal-induced proliferation-associated 1 like 2	0.00343384	0.962953	-2.34321	0.0283438	-1.44754	0.0175097
NM_001081343	3110043O21Rik	RIKEN cDNA 3110043O21 gene	0.00354743	0.00110817	1.75515	1.44811	1.08426	0.894587
NM_001081355	Prdm2	PR domain containing 2, with ZNF domain	0.0427269	0.412427	1.62238	0.496552	1.00224	0.30675
NM_001081367	Kctd17	potassium channel tetramerisation domain containing 17	0.148999	5.43421e-05	1.15567	2.5113	0.713925	1.55138
NM_001081372	Ces1b	carboxylesterase 1B	0.0103399	0.36148	-1.78982	-0.510041	-1.10568	-0.315083
NM_001081379	Ankrd11	ankyrin repeat domain 11	0.0684494	0.000102274	1.68656	2.61577	1.04189	1.61592
NM_001081387	Ctcfl	CCCTC-binding factor (zinc finger protein)-like	3.293e-05	0.256867	3.55041	0.900209	2.1933	0.556113
NM_001081390	Palld	palladin, cytoskeletal associated protein	0.517436	9.71501e-07	-0.539154	3.07556	-0.333068	1.89996
NM_001081408	Agmat	agmatine ureohydrolase (agmatinase)	0.0241775	0.0077948	-1.53011	-1.32349	-0.945242	-0.817598
NM_001081411	Sclt1	sodium channel and clathrin linker 1	0.0209282	0.1015	-1.78527	-1.0002	-1.10287	-0.617886
NM_001081415	Samd1	sterile alpha motif domain containing 1	0.0200017	0.185075	-1.60229	-0.672395	-0.989828	-0.415379
NM_001081417	Chd7	chromodomain helicase DNA binding protein 7	0.0103089	0.00439936	1.68528	1.47037	1.0411	0.908339
NM_001081428	Fam184a	family with sequence similarity 184, member A	0.0132354	0.929197	3.21096	0.131123	1.9836	0.0810027
NM_001081433	Ankrd44	ankyrin repeat domain 44	0.00627964	0.327423	-2.09374	-0.570116	-1.29343	-0.352195
NM_001081434	Osbpl7	oxysterol binding protein-like 7	0.0362586	0.00257513	-2.01824	2.16631	-1.24679	1.33826
NM_001081436	Ino80d	INO80 complex subunit D	0.00719578	0.113055	2.07211	0.829387	1.28007	0.512362
NM_001081437	Fbln2	fibulin 2	0.0136947	0.145741	-3.52694	-1.03862	-2.1788	-0.641619
NM_001081477	Brwd3	bromodomain and WD repeat domain containing 3	0.0201481	0.825943	1.78598	0.148509	1.10331	0.0917429
NM_001081490	Fbxo9	f-box protein 9	0.0148785	0.140311	-1.80551	-0.783141	-1.11537	-0.483793
NM_001081650	Rgs3	regulator of G-protein signaling 3	0.025441	0.405597	-2.15702	0.646879	-1.33252	0.399616
NM_001081656	Neurl1b	neuralized homolog 1b (Drosophila)	0.0301198	0.991571	-2.15223	0.00846074	-1.32956	0.00522671
NM_001081678	Zfp800	zinc finger protein 800	0.000818336	0.0396457	2.22834	1.12888	1.37658	0.697377
NM_001081684	Zfp295	zinc finger protein 295	0.0919828	0.000202617	3.77595	3.28019	2.33263	2.02637
NM_001081685	Zfp295	zinc finger protein 295	0.00180067	7.07327e-05	3.98575	2.6167	2.46224	1.61649
NM_001081746	Gm7609	predicted pseudogene 7609	0.0290879	0.178506	2.40035	1.41446	1.48284	0.873798
NM_001081962	Sap25	sin3 associated polypeptide	0.18045	0.0332023	-3.77493	-4.49106	-2.332	-2.7744
NM_001082476	Ndor1	NADPH dependent diflavin oxidoreductase 1	0.0662991	0.0172891	4.24403	5.3323	2.62179	3.29408
NM_001082532	Pigyl	phosphatidylinositol glycan anchor biosynthesis, class Y-like	0.0013516	0.00599242	-1.99611	-1.23876	-1.23312	-0.765255
NM_001082536	Mkl1	MKL (megakaryoblastic leukemia)/myocardin-like 1	0.0229213	0.108259	4.33404	2.82524	2.6774	1.74532
NM_001082552	Trim21	tripartite motif-containing 21	4.44089e-16	1.10039e-08	7.15067	3.89242	4.4174	2.40458
NM_001083121	Enah	enabled homolog (Drosophila)	0.0485229	0.0285683	3.52865	3.64986	2.17986	2.25474
NM_001083127	Lhx6	LIM homeobox protein 6	0.0154706	0.00976811	-2.58345	-2.53169	-1.59595	-1.56398
NM_001083312	Gbp7	guanylate binding protein 7	0	0	8.63411	4.66493	5.33381	2.88181
NM_001083320	Magi1	membrane associated guanylate kinase, WW and PDZ domain containing 1	0.00356237	0.523782	-3.08932	-0.378485	-1.90846	-0.233813
NM_001083322	Klrk1	killer cell lectin-like receptor subfamily K, member 1	0.0203437	0.3252	2.30463	-10.6061	1.42371	-6.55205
NM_001083628	Greb1l	growth regulation by estrogen in breast cancer-like	0.409289	7.93049e-07	0.809695	3.94302	0.500197	2.43584
NM_001083891	Ndufv3	NADH dehydrogenase (ubiquinone) flavoprotein 3	0.518302	0.00423129	-0.484144	-1.61395	-0.299085	-0.997031
NM_001083904	Fetub	fetuin beta	0.619869	0.0159652	-0.77747	-2.80583	-0.48029	-1.73333
NM_001083906	Nr3c2	nuclear receptor subfamily 3, group C, member 2	0.0276843	0.297578	-1.71932	0.60995	-1.06213	0.376803
NM_001083921	Rbck1	RanBP-type and C3HC4-type zinc finger containing 1	0.007581	6.14816e-05	2.19227	2.53958	1.3543	1.56885
NM_001083922	Wbp1	WW domain binding protein 1	0.648228	0.0390731	-0.402511	-1.69232	-0.248655	-1.04545
NM_001083923	Wbp1	WW domain binding protein 1	0.0119229	0.141316	-2.69896	-0.957605	-1.66731	-0.59157
NM_001083934	Myom1	myomesin 1	0.0137475	0.0118206	3.98091	3.56185	2.45925	2.20037
NM_001083957	Car1	carbonic anhydrase 1	0.0716817	1.1359e-07	-1.55883	-6.06645	-0.962982	-3.74761
NM_001083967	Tcf4	transcription factor 4	0.000190688	0.679229	2.72492	-0.266856	1.68335	-0.164853
NM_001085374	Mcc	mutated in colorectal cancers	0.000367175	0.957317	-2.16992	-0.0227444	-1.34049	-0.0140506
NM_001085390	Dusp5	dual specificity phosphatase 5	6.64608e-06	1.67891e-06	6.61386	6.69349	4.08578	4.13497
NM_001085416	Zfp467	zinc finger protein 467	0.0115521	0.00171044	-4.52548	-6.44155	-2.79566	-3.97933
NM_001085417	Zfp467	zinc finger protein 467	0.188822	0.0361218	-2.11009	-3.20072	-1.30353	-1.97728
NM_001085421	Tspyl5	testis-specific protein, Y-encoded-like 5	0.00132151	0.00104658	-5.67743	-4.70893	-3.50729	-2.90899
NM_001085440	Smcr8	Smith-Magenis syndrome chromosome region, candidate 8 homolog (human)	0.00188122	0.00746846	1.99262	1.14517	1.23096	0.70744
NM_001085508	Tmem8b	transmembrane protein 8B	0.0143541	0.217687	-2.13999	-0.90395	-1.322	-0.558424
NM_001085509	Myom3	myomesin family, member 3	0.462538	0.0338682	-1.13466	2.33822	-0.70095	1.44446
NM_001085513	Fam131c	family with sequence similarity 131, member C	0.00575191	0.582704	-2.0815	-0.30596	-1.28587	-0.18901
NM_001085515	AI464131	expressed sequence AI464131	7.98794e-10	7.67301e-05	-3.94095	-1.7297	-2.43456	-1.06854
NM_001097621	Kif26a	kinesin family member 26A	0.0227973	0.722072	-5.04267	-0.369295	-3.11516	-0.228136
NM_001098203	Hic1	hypermethylated in cancer 1	3.40037e-05	0.88066	-3.72954	-0.101267	-2.30396	-0.062559
NM_001098271	Tmem176a	transmembrane protein 176A	0.182636	0.00856892	1.13146	1.63013	0.69897	1.00703
NM_001098404	Nr1i2	nuclear receptor subfamily 1, group I, member 2	0.00998515	0.595913	-2.70374	-0.576432	-1.67026	-0.356097
NM_001098836	Atxn7l3	ataxin 7-like 3	0.216513	0.0298662	-3.4804	-2.3323	-2.15005	-1.4408
NM_001099217	Ly6c2	lymphocyte antigen 6 complex, locus C2	0	2.22045e-16	7.35722	6.49942	4.545	4.01508
NM_001099624	Rapgef2	Rap guanine nucleotide exchange factor (GEF) 2	0.0474989	0.000398675	1.20982	1.65582	0.747377	1.0229
NM_001099632	Rnf39	ring finger protein 39	0.000921521	0.0971869	-2.57762	0.929034	-1.59235	0.57392
NM_001099634	Myof	myoferlin	0.70384	0.00446309	-0.31768	1.86618	-0.19625	1.15285
NM_001099637	Cep170	centrosomal protein 170	1.11933e-11	1.05868e-06	4.52195	2.46468	2.79348	1.52258
NM_001099779	Pklr	pyruvate kinase liver and red blood cell	0.0161659	9.96994e-05	-1.80646	-1.97941	-1.11596	-1.2228
NM_001100181	Cyp4a32	cytochrome P450, family 4, subfamily a, polypeptide 32	0.0183574	0.872502	-1.56076	0.0709147	-0.964178	0.0438083
NM_001100449	Taf4b	TAF4B RNA polymerase II, TATA box binding protein (TBP)-associated factor	0.00810197	0.0867331	1.91536	1.04115	1.18323	0.64318
NM_001100460	Zbtb42	zinc finger and BTB domain containing 42	1.61087e-05	0.627883	2.90967	0.27028	1.79748	0.166968
NM_001101433	Zcchc24	zinc finger, CCHC domain containing 24	0.00492948	0.28959	-1.70158	-0.471388	-1.05117	-0.291205
NM_001101467	Cyp2a22	cytochrome P450, family 2, subfamily a, polypeptide 22	0.0970663	4.22231e-05	-1.2556	-2.26059	-0.775657	-1.3965
NM_001101471	Akap5	A kinase (PRKA) anchor protein 5	0.0113498	0.696467	-3.14321	-0.33512	-1.94175	-0.207024
NM_001101475	F830016B08Rik	RIKEN cDNA F830016B08 gene	5.10703e-15	0.0224449	5.28432	-1.12187	3.26444	-0.693047
NM_001101502	Zfp703	zinc finger protein 703	0.000729268	0.633902	-3.1065	-0.435145	-1.91907	-0.268815
NM_001101586	Sult2a3	sulfotransferase family 2A, dehydroepiandrosterone (DHEA)-preferring, member 3	0.572584	0.010992	0.599736	1.81349	0.370493	1.1203
NM_001101598	Isoc2a	isochorismatase domain containing 2a	0.288003	3.79516e-05	-0.664993	-1.86224	-0.410806	-1.15042
NM_001101605	Gm14446	predicted gene 14446	0	0	13.3004	11.9676	8.21646	7.39312
NM_001102415	Slc2a9	solute carrier family 2 (facilitated glucose transporter), member 9	0.380272	0.0275119	-0.838583	-1.75567	-0.518043	-1.08458
NM_001102446	Alas2	aminolevulinic acid synthase 2, erythroid	0.37893	6.09197e-07	-2.84348	-6.52305	-1.75659	-4.02968
NM_001102611	Smyd4	SET and MYND domain containing 4	0.0174805	0.199642	-1.99802	0.827948	-1.2343	0.511473
NM_001102613	Phldb3	pleckstrin homology-like domain, family B, member 3	0.806522	0.0145207	0.195503	1.53494	0.120774	0.948223
NM_001103156	Steap2	six transmembrane epithelial antigen of prostate 2	0.0298602	0.177404	2.07772	-1.44261	1.28353	-0.891189
NM_001103182	Lin9	lin-9 homolog (C. elegans)	0.00603581	0.892957	2.27167	0.101824	1.40335	0.0629031
NM_001104646	AW209491	expressed sequence AW209491	0.33622	0.00383718	-0.982151	2.34172	-0.606734	1.44662
NM_001109045	Aqp8	aquaporin 8	0.112173	6.85674e-12	-1.13714	-3.51779	-0.702479	-2.17315
NM_001109626	Cdk12	cyclin-dependent kinase 12	0.00443346	0.46153	2.53233	0.500806	1.56437	0.309378
NM_001109628	Cdk12	cyclin-dependent kinase 12	0.188516	0.00863204	1.38259	1.8863	0.854111	1.16528
NM_001109661	Bach2	BTB and CNC homology 2	0.0182351	0.640236	-1.79116	-0.263958	-1.10651	-0.163063
NM_001109752	Dlg4	discs, large homolog 4 (Drosophila)	1.31511e-09	0.00929006	5.23562	2.10702	3.23436	1.30163
NM_001109985	Nos1ap	nitric oxide synthase 1 (neuronal) adaptor protein	9.04536e-06	0.07855	4.76806	1.84808	2.94552	1.14167
NM_001110013	Tmtc3	transmembrane and tetratricopeptide repeat containing 3	0.0328321	0.0950711	1.5516	1.00187	0.958514	0.618913
NM_001110132	Cic	capicua homolog (Drosophila)	0.185819	4.44249e-08	-5.03401	-5.73197	-3.10981	-3.54098
NM_001110150	Mgat1	mannoside acetylglucosaminyltransferase 1	0.119313	0.0341061	2.97454	3.41812	1.83755	2.11158
NM_001110195	Echdc1	enoyl Coenzyme A hydratase domain containing 1	0.134278	1.03797e-10	-1.81316	-6.13962	-1.1201	-3.79281
NM_001110209	Lnp	limb and neural patterns	0.674363	0.00871395	-0.797191	3.38659	-0.492473	2.0921
NM_001110218	Ppm1h	protein phosphatase 1H (PP2C domain containing)	0.813529	0.00874412	-0.182441	1.51492	-0.112705	0.935855
NM_001110307	Keap1	kelch-like ECH-associated protein 1	0.0224279	0.668804	1.61582	0.227143	0.99819	0.14032
NM_001110310	Snx12	sorting nexin 12	0.913428	0.000974823	-0.0830159	1.89248	-0.0512839	1.1691
NM_001110315	Kif1a	kinesin family member 1A	0.0482119	0.0608144	-3.14771	-2.6666	-1.94453	-1.64732
NM_001110332	Eci2	enoyl-Coenzyme A delta isomerase 2	1	0.00702556	0	-1.61119	0	-0.995329
NM_001110512	Mettl8	methyltransferase like 8	0.011771	0.175758	-2.42835	-0.984576	-1.50014	-0.608232
NM_001110515	Psmg4	proteasome (prosome, macropain) assembly chaperone 4	0.0442819	0.131677	2.84428	1.94252	1.75708	1.20001
NM_001110778	Adam11	a disintegrin and metallopeptidase domain 11	0.0253102	0.000378438	-1.3969	-1.66699	-0.862951	-1.0298
NM_001110809	Gpatch4	G patch domain containing 4	0.938101	0.000641534	0.0510786	1.79448	0.0315543	1.10856
NM_001110830	Rbfox2	RNA binding protein, fox-1 homolog (C. elegans) 2	0.0158739	0.000304959	2.84648	2.74471	1.75844	1.69557
NM_001110855	Crem	cAMP responsive element modulator	7.46192e-06	0.0359244	3.12615	1.07054	1.93121	0.661339
NM_001111029	Zfp661	zinc finger protein 661	0.00851139	0.684705	-2.72753	-0.294656	-1.68496	-0.182027
NM_001111044	Serpinh1	serine (or cysteine) peptidase inhibitor, clade H, member 1	0.00252718	2.7394e-10	1.95179	2.97713	1.20574	1.83915
NM_001111110	Cmah	cytidine monophospho-N-acetylneuraminic acid hydroxylase	0.540615	0.0263703	-0.918625	-2.53406	-0.56749	-1.56544
NM_001111121	Ccdc6	coiled-coil domain containing 6	1.66671e-10	0.00619461	4.28377	1.15328	2.64634	0.712453
NM_001111267	Ncoa7	nuclear receptor coactivator 7	2.02941e-08	2.52625e-05	5.89018	4.28815	3.63872	2.64905
NM_001111289	Caprin1	cell cycle associated protein 1	0.3562	0.0170808	1.00122	1.75144	0.618513	1.08197
NM_001111290	Caprin1	cell cycle associated protein 1	0.824495	0.0378621	-1.05478	-4.40516	-0.651599	-2.72133
NM_001111311	Lrrfip1	leucine rich repeat (in FLII) interacting protein 1	0.0681785	8.88001e-08	1.23302	2.53754	0.761712	1.56759
NM_001111314	Ngef	neuronal guanine nucleotide exchange factor	0.0192886	0.770141	-1.99155	0.169962	-1.2303	0.104996
NM_001112700	Cyth1	cytohesin 1	3.33088e-05	0.00707355	3.10187	1.29048	1.91621	0.79721
NM_001112703	Abl1	c-abl oncogene 1, non-receptor tyrosine kinase	0.767925	0.0191647	-0.399351	2.17301	-0.246703	1.3424
NM_001112705	Tlk2	tousled-like kinase 2 (Arabidopsis)	0.00123966	0.0370651	3.23731	1.32895	1.99988	0.82097
NM_001112715	Ifitm1	interferon induced transmembrane protein 1	0.0903192	0.0295831	1.43679	1.5456	0.887594	0.954807
NM_001113208	Ncam2	neural cell adhesion molecule 2	0.0711138	0.0112866	-2.75895	-4.25144	-1.70437	-2.62637
NM_001113211	Tmem194	transmembrane protein 194	4.23942e-07	0.400713	3.41344	0.477086	2.10869	0.294725
NM_001113283	Fam214a	family with sequence similarity 214, member A	8.1355e-05	0.852718	-3.60601	-0.113458	-2.22765	-0.0700898
NM_001113373	Shank2	SH3/ankyrin domain gene 2	0.0367074	0.554657	-2.90914	-0.506893	-1.79715	-0.313138
NM_001113374	Mocs2	molybdenum cofactor synthesis 2	0.522647	0.00933829	-0.991535	-2.05036	-0.612531	-1.26663
NM_001113383	Gls	glutaminase	6.0896e-05	0.00211159	3.61189	2.17191	2.23128	1.34172
NM_001113400	Zfp385b	zinc finger protein 385B	1.16358e-07	0.11158	-3.71231	-0.749925	-2.29332	-0.463274
NM_001113418	Ppara	peroxisome proliferator activated receptor alpha	4.65474e-08	0.00987805	-4.2605	-1.60756	-2.63197	-0.993087
NM_001113461	Tec	tec protein tyrosine kinase	0.0171965	0.825452	-2.29505	-0.137109	-1.41779	-0.0847006
NM_001113464	Tec	tec protein tyrosine kinase	0.0375346	0.255758	3.7245	2.231	2.30085	1.37822
NM_001113527	Isg20	interferon-stimulated protein	1.44329e-14	8.1352e-07	10.396	6.2214	6.42221	3.84333
NM_001113529	Csf1	colony stimulating factor 1 (macrophage)	7.18337e-05	0.00193525	5.33105	3.23284	3.29331	1.99712
NM_001113549	Ltbp4	latent transforming growth factor beta binding protein 4	0.218301	2.82152e-11	-0.717722	-3.1418	-0.44338	-1.94088
NM_001113553	Irak2	interleukin-1 receptor-associated kinase 2	0.287098	0.00428266	0.791059	1.83957	0.488685	1.13641
NM_001113556	A530064D06Rik	RIKEN cDNA A530064D06 gene	0.000661673	0.268954	6.58267	2.65825	4.06651	1.64216
NM_001114116	Syt3	synaptotagmin III	0.0203249	0.0100604	-2.86396	-6.61289	-1.76924	-4.08518
NM_001114174	Fam189a2	family with sequence similarity 189, member A2	0.00543626	0.577929	-5.33377	-0.505801	-3.29499	-0.312464
NM_001114312	4930506M07Rik	RIKEN cDNA 4930506M07 gene	0.907479	0.000905939	0.0967639	1.82971	0.0597769	1.13032
NM_001114637	Jmjd7	jumonji domain containing 7	0.0290418	0.107035	-1.9579	1.0808	-1.20951	0.667678
NM_001114679	9930111J21Rik1	RIKEN cDNA 9930111J21 gene 1	2.52834e-05	0.0222667	6.64167	3.61666	4.10296	2.23423
NM_001114977	U2surp	U2 snRNP-associated SURP domain containing	0.028597	0.018538	2.15644	2.01206	1.33216	1.24297
NM_001115018	Suv420h2	suppressor of variegation 4-20 homolog 2 (Drosophila)	0.906872	0.0138379	-0.0945249	-1.97952	-0.0583937	-1.22287
NM_001115076	Camsap1	calmodulin regulated spectrin-associated protein 1	0.000260404	0.0151102	2.30628	1.22616	1.42473	0.757471
NM_001115150	Uspl1	ubiquitin specific peptidase like 1	0.776177	0.0263356	0.309638	1.56869	0.191282	0.969072
NM_001122603	Fcgbp	Fc fragment of IgG binding protein	0.0302054	0.24177	-3.50758	1.1544	-2.16684	0.71314
NM_001122647	Mup10	major urinary protein 10	0.450549	0	-1.07382	-10.7152	-0.663362	-6.61944
NM_001122660	Gm10639	predicted gene 10639	0.109762	0.0470994	-2.66366	-3.61867	-1.6455	-2.23547
NM_001122667	Mkl2	MKL/myocardin-like 2	0.109334	1.25424e-06	1.02892	2.40184	0.635626	1.48376
NM_001122675	Zcchc2	zinc finger, CCHC domain containing 2	0.0256785	0.0165025	2.25235	1.4103	1.39141	0.871225
NM_001122676	Zcchc2	zinc finger, CCHC domain containing 2	0.0439615	0.0794997	2.03857	1.23877	1.25935	0.765262
NM_001122730	Tnrc18	trinucleotide repeat containing 18	0.000911632	0.195481	2.13764	0.604424	1.32055	0.373389
NM_001122780	Klhl25	kelch-like 25 (Drosophila)	1	0.000252691	0	1.73431	0	1.07139
NM_001122822	Wrn	Werner syndrome homolog (human)	0.0458223	0.519201	1.70658	0.492607	1.05426	0.304313
NM_001122899	Lepr	leptin receptor	0.00528146	0.189387	2.04125	0.718073	1.261	0.443597
NM_001122953	Nfia	nuclear factor I/A	0.00663069	0.108719	4.03119	2.70043	2.49031	1.66822
NM_001122989	Cdc14b	CDC14 cell division cycle 14B	0.00435402	0.129353	-2.22883	-0.983947	-1.37688	-0.607843
NM_001123370	9030025P20Rik	RIKEN cDNA 9030025P20 gene	0.0623811	0.0405154	-4.15053	-6.1514	-2.56403	-3.80009
NM_001123371	Pnp2	purine-nucleoside phosphorylase 2	0.000193695	0.0414971	3.31742	1.6595	2.04937	1.02517
NM_001126047	Sema4c	sema domain, immunoglobulin domain (Ig), transmembrane domain (TM) and short cytoplasmic domain, (semaphorin) 4C	2.19505e-06	0.000200077	3.24867	2.1372	2.0069	1.32028
NM_001126182	Naip2	NLR family, apoptosis inhibitory protein 2	3.4796e-10	1.15452e-07	4.61488	3.31347	2.85089	2.04693
NM_001126487	Heatr8	HEAT repeat containing 8	0.0361961	0.206233	-4.30505	-1.60399	-2.65949	-0.990883
NM_001127177	Ptpn2	protein tyrosine phosphatase, non-receptor type 2	0.0204961	0.795148	2.14972	-0.178665	1.32801	-0.110372
NM_001127189	Gm13157	predicted gene 13157	0.0448071	0.000202215	1.99385	3.19347	1.23172	1.9728
NM_001127348	Snx10	sorting nexin 10	8.5442e-05	0.000439414	3.58055	1.71769	2.21192	1.06112
NM_001127353	Adgb	androglobin	0.329613	0.0458745	0.87304	1.53971	0.539329	0.95117
NM_001128094	Atp13a3	ATPase type 13A3	0.039275	0.390196	-1.7459	-0.608853	-1.07855	-0.376125
NM_001128151	Cecr2	cat eye syndrome chromosome region, candidate 2	2.20488e-08	0.0171125	3.4578	1.08729	2.13609	0.671685
NM_001128198	Vps13d	vacuolar protein sorting 13 D (yeast)	0.00429127	0.0557874	1.75847	0.830644	1.08631	0.513139
NM_001130000	Cep250	centrosomal protein 250	0.0138342	0.0013797	-2.11448	-2.73658	-1.30624	-1.69055
NM_001130476	Tpst1	protein-tyrosine sulfotransferase 1	3.69767e-05	0.0341302	4.21848	1.70866	2.60601	1.05554
NM_001130479	Nucb2	nucleobindin 2	0.0179916	0.0334642	1.97465	1.53334	1.21986	0.947236
NM_001130484	Rpl35a	ribosomal protein L35A	0.47144	0.00953999	-0.580452	-1.54074	-0.35858	-0.95181
NM_001130525	Lzts2	leucine zipper, putative tumor suppressor 2	0.00317689	0.0546541	5.36007	3.4741	3.31124	2.14616
NM_001131054	Pttg1	pituitary tumor-transforming gene 1	0.000262484	0.166716	3.26361	0.807056	2.01613	0.498567
NM_001134391	Apobec1	apolipoprotein B mRNA editing enzyme, catalytic polypeptide 1	9.3544e-06	0.0336009	3.20676	1.2326	1.98101	0.76145
NM_001134457	Nxpe3	neurexophilin and PC-esterase domain family, member 3	0.00276064	0.51872	2.6008	0.526139	1.60667	0.325028
NM_001134475	Vcan	versican	0.00360159	0.0229947	7.71987	5.86878	4.76903	3.6255
NM_001134675	Mup7	major urinary protein 7	0.889696	7.26086e-14	-0.0908453	-4.86043	-0.0561206	-3.00258
NM_001135100	Il34	interleukin 34	0.0401112	0.00150342	1.69605	2.58937	1.04775	1.59961
NM_001135115	Gm12250	predicted gene 12250	0	0	11.1553	7.25557	6.89127	4.4822
NM_001135567	1190007I07Rik	RIKEN cDNA 1190007I07 gene	0.0304576	0.0699674	-1.82684	-1.21303	-1.12855	-0.74936
NM_001136061	Ednrb	endothelin receptor type B	0.0307358	0.664839	-1.65307	-0.296869	-1.0212	-0.183394
NM_001136075	Numb	numb gene homolog (Drosophila)	0.263812	0.0475833	1.19388	1.76643	0.73753	1.09123
NM_001136076	P4ha2	procollagen-proline, 2-oxoglutarate 4-dioxygenase (proline 4-hydroxylase), alpha II polypeptide	0.478286	0.00283945	0.828969	2.75552	0.512104	1.70225
NM_001136078	Pitpnm1	phosphatidylinositol transfer protein, membrane-associated 1	0.188418	0.0121652	1.03358	1.54626	0.638507	0.955217
NM_001136091	Tcirg1	T cell, immune regulator 1, ATPase, H+ transporting, lysosomal V0 protein A3	0.00125852	0.000204038	4.12383	2.72562	2.54754	1.68378
NM_001136104	Abl2	v-abl Abelson murine leukemia viral oncogene 2 (arg, Abelson-related gene)	0.00224877	7.80887e-06	2.07676	2.30101	1.28294	1.42147
NM_001136117	C2cd4d	C2 calcium-dependent domain containing 4D	0.0139682	0.0087759	-6.50741	-4.30782	-4.02002	-2.6612
NM_001136181	Hsbp1l1	heat shock factor binding protein 1-like 1	0.00798806	4.58833e-05	-2.67403	-3.58484	-1.65191	-2.21457
NM_001136227	Rtkn	rhotekin	0.470708	0.00334771	-0.637387	2.07144	-0.393752	1.27965
NM_001139519	Zbp1	Z-DNA binding protein 1	0.0224542	3.33067e-15	5.92219	6.93298	3.65849	4.28292
NM_001139520	Samhd1	SAM domain and HD domain, 1	0	1.95866e-12	8.35687	3.64258	5.16254	2.25024
NM_001141930	Ctnnbip1	catenin beta interacting protein 1	0.0173003	0.571742	-2.4543	-0.391599	-1.51617	-0.241914
NM_001141931	Rbms1	RNA binding motif, single stranded interacting protein 1	0.00721479	0.0267043	2.29487	1.26866	1.41768	0.783726
NM_001141965	Naa20	N(alpha)-acetyltransferase 20, NatB catalytic subunit	9.91511e-06	0.00092254	3.67881	2.33141	2.27262	1.44025
NM_001141975	Tpx2	TPX2, microtubule-associated protein homolog (Xenopus laevis)	0.0069997	0.0769673	3.13858	2.03906	1.93889	1.25965
NM_001141981	Rbm43	RNA binding motif protein 43	0.00134459	0.0191644	5.97666	2.67466	3.69214	1.6523
NM_001142335	Lmo2	LIM domain only 2	3.98592e-12	0.00697546	5.77668	1.89784	3.5686	1.17241
NM_001142539	Gm9992	predicted gene 9992	0.0495067	0.698447	-5.23061	-0.460381	-3.23126	-0.284405
NM_001142781	Fam188b	family with sequence similarity 188, member B	0.0434101	0.235304	-1.95343	-0.93106	-1.20675	-0.575172
NM_001142923	Tcf7l2	transcription factor 7 like 2, T cell specific, HMG box	0.638256	0.00772742	-2.31616	-4.49474	-1.43083	-2.77667
NM_001142952	Fam46c	family with sequence similarity 46, member C	0.0292371	0.258052	1.85193	-0.933668	1.14405	-0.576783
NM_001142968	BC024139	cDNA sequence BC024139	0.622988	0.000135621	-3.5657	-4.84089	-2.20275	-2.99051
NM_001143686	Apol11b	apolipoprotein L 11b	0.0445557	0.18932	6.13563	4.13287	3.79035	2.55312
NM_001143689	H2-Q4	histocompatibility 2, Q region locus 4	8.30447e-14	0	6.42448	4.98684	3.96879	3.08067
NM_001143849	Pde2a	phosphodiesterase 2A, cGMP-stimulated	9.92945e-07	0.0133655	-3.31666	-1.14346	-2.0489	-0.706383
NM_001144993	2810459M11Rik	RIKEN cDNA 2810459M11 gene	7.41789e-08	0.496427	-3.2737	0.294357	-2.02236	0.181842
NM_001145034	Gm13889	predicted gene 13889	0.0113513	0.0497999	2.04869	1.34022	1.2656	0.827937
NM_001145799	Ctla2a	cytotoxic T lymphocyte-associated protein 2 alpha	1.65351e-05	0.000114763	4.41382	3.61169	2.72668	2.23116
NM_001145800	Igsf9	immunoglobulin superfamily, member 9	0.00423389	0.335309	3.25463	1.36641	2.01058	0.844112
NM_001145801	Ctla2b	cytotoxic T lymphocyte-associated protein 2 beta	2.81521e-06	0.159854	3.8163	1.05428	2.35756	0.651293
NM_001145831	Kifc3	kinesin family member C3	0.513499	0.0408069	-1.15062	2.38175	-0.710807	1.47135
NM_001145836	Ralgds	ral guanine nucleotide dissociation stimulator	0.000283855	0.437785	2.87728	-0.725385	1.77747	-0.448114
NM_001145880	Zfp790	zinc finger protein 790	0.601603	0.0259994	-1.39521	2.35138	-0.861906	1.45259
NM_001145887	Tiam1	T cell lymphoma invasion and metastasis 1	0.0174262	0.00542303	-2.65958	-3.59062	-1.64298	-2.21814
NM_001145897	Gse1	genetic suppressor element 1	0.801076	0.0230394	-0.450387	1.70825	-0.278231	1.05529
NM_001145900	Btbd6	BTB (POZ) domain containing 6	0.0463834	0.0860187	-2.23867	-1.19468	-1.38296	-0.738026
NM_001145925	Msantd3	Myb/SANT-like DNA-binding domain containing 3	0.0130499	0.00209016	2.6943	3.34465	1.66443	2.06619
NM_001145936	Zfp691	zinc finger protein 691	0.231717	0.0493201	-1.72101	-1.88478	-1.06317	-1.16434
NM_001145937	Tenm3	teneurin transmembrane protein 3	0.000323069	0.0343352	-2.22463	-0.938474	-1.37429	-0.579752
NM_001145954	Lpp	LIM domain containing preferred translocation partner in lipoma	0.261991	0.022708	-0.912705	-1.5564	-0.563833	-0.961483
NM_001145957	Vwa5a	von Willebrand factor A domain containing 5A	1.54004e-07	0.0020456	3.8506	1.35441	2.37875	0.836702
NM_001145968	Rwdd2a	RWD domain containing 2A	0.00363361	0.0249893	-4.65805	-2.34462	-2.87756	-1.44841
NM_001145978	Parp4	poly (ADP-ribose) polymerase family, member 4	0.000424453	0.127949	2.09591	0.674364	1.29477	0.416595
NM_001145979	Gtpbp2	GTP binding protein 2	0.00179512	0.582325	2.98938	0.324932	1.84672	0.20073
NM_001145999	Zfp710	zinc finger protein 710	0.0221514	0.259047	2.06219	0.89897	1.27394	0.555348
NM_001146012	R3hcc1	R3H domain and coiled-coil containing 1	0.011328	0.418233	-1.69451	0.387895	-1.0468	0.239626
NM_001146023	Fam98c	family with sequence similarity 98, member C	0.0301604	0.0536214	-1.91234	-1.1979	-1.18137	-0.740015
NM_001146024	Zfp444	zinc finger protein 444	0.0545328	0.00342996	-1.78079	1.86671	-1.1001	1.15318
NM_001146058	Acot7	acyl-CoA thioesterase 7	0.00311893	0.00167849	-3.70769	-2.34813	-2.29046	-1.45058
NM_001146119	Fam49a	family with sequence similarity 49, member A	0.00304211	0.00372612	2.1734	1.77483	1.34264	1.09642
NM_001146161	Slc11a2	solute carrier family 11 (proton-coupled divalent metal ion transporters), member 2	0.000127129	0.475217	2.69862	0.336373	1.6671	0.207798
NM_001146176	Max	Max protein	2.63705e-05	0.0308476	2.58856	0.932033	1.59911	0.575773
NM_001146199	Ptpn21	protein tyrosine phosphatase, non-receptor type 21	0.971574	4.44313e-09	-0.0216968	2.62754	-0.0134034	1.62319
NM_001146200	Pik3cg	phosphoinositide-3-kinase, catalytic, gamma polypeptide	0.013531	0.644598	-2.78691	-0.384207	-1.72164	-0.237348
NM_001146223	Dpy30	dpy-30 homolog (C. elegans)	0.015472	0.0843788	-1.598	-0.808759	-0.987183	-0.499619
NM_001146296	Adar	adenosine deaminase, RNA-specific	0.010247	0.000219072	4.34801	2.86218	2.68603	1.76814
NM_001146309	Dbnl	drebrin-like	7.39093e-09	1	3.79037	0	2.34154	0
NM_001146687	Pip5k1c	phosphatidylinositol-4-phosphate 5-kinase, type 1 gamma	0.0376358	0.190548	-1.66074	-0.79965	-1.02594	-0.493992
NM_001159301	Lgals9	lectin, galactose binding, soluble 9	0.223526	0.010408	1.4584	1.85617	0.900943	1.14667
NM_001159344	Casz1	castor zinc finger 1	1.36851e-11	0.000148116	7.26452	3.78919	4.48773	2.34081
NM_001159383	Gjc1	gap junction protein, gamma 1	0.132583	0.0370106	3.20662	4.1594	1.98092	2.56951
NM_001159394	Nfkbiz	nuclear factor of kappa light polypeptide gene enhancer in B cells inhibitor, zeta	2.10178e-08	0.000939511	5.1823	2.5106	3.20142	1.55095
NM_001159395	Nfkbiz	nuclear factor of kappa light polypeptide gene enhancer in B cells inhibitor, zeta	0.0379501	0.376601	3.18512	1.06381	1.96764	0.657178
NM_001159402	Upp1	uridine phosphorylase 1	0.00144757	0.15007	5.57616	1.71448	3.44473	1.05914
NM_001159418	Irf9	interferon regulatory factor 9	0.00380639	2.35507e-11	2.77279	3.77723	1.71292	2.33342
NM_001159509	Pacsin2	protein kinase C and casein kinase substrate in neurons 2	0.0126487	0.00634527	3.07383	3.06758	1.89889	1.89503
NM_001159519	Pfas	phosphoribosylformylglycinamidine synthase (FGAR amidotransferase)	0.0308892	0.178827	-1.50841	0.665938	-0.931838	0.41139
NM_001159562	Il1rn	interleukin 1 receptor antagonist	4.70243e-06	0.111632	7.63105	2.93965	4.71416	1.816
NM_001159572	4632428N05Rik	RIKEN cDNA 4632428N05 gene	0.00289922	0.893981	-2.65195	-0.0855105	-1.63827	-0.052825
NM_001159589	Sirt1	sirtuin 1 (silent mating type information regulation 2, homolog) 1 (S. cerevisiae)	0.0302703	0.874293	1.61182	0.0960284	0.995719	0.0593225
NM_001159598	Axin1	axin 1	0.0216685	0.0161974	1.89685	1.6288	1.1718	1.00621
NM_001159624	Rnpep	arginyl aminopeptidase (aminopeptidase B)	0.00328909	0.891467	2.86525	-0.0936181	1.77004	-0.0578335
NM_001159637	Nadk	NAD kinase	0.395614	0.0467928	1.43797	2.31179	0.888323	1.42813
NM_001159638	0610012H03Rik	RIKEN cDNA 0610012H03 gene	0.425536	0.000652597	-0.71081	-2.48512	-0.43911	-1.53521
NM_001159646	Dut	deoxyuridine triphosphatase	0.0281276	0.0151501	-1.82267	-1.67971	-1.12597	-1.03766
NM_001159650	Crybb3	crystallin, beta B3	0.00447117	0.670966	3.60731	0.558638	2.22845	0.345104
NM_001159683	Zfp217	zinc finger protein 217	0.0260057	0.00452747	1.61256	1.35986	0.996178	0.84007
NM_001159725	Rab17	RAB17, member RAS oncogene family	0.0323039	0.00592426	-1.55238	-1.5117	-0.959001	-0.933871
NM_001159729	Rab23	RAB23, member RAS oncogene family	0.084379	0.00137308	-1.61946	-3.33487	-1.00044	-2.06015
NM_001159731	Rxrg	retinoid X receptor gamma	0	7.45706e-05	5.70132	2.17338	3.52205	1.34263
NM_001159900	Hopx	HOP homeobox	0.000589151	0.0132127	2.63992	-1.20051	1.63084	-0.741626
NM_001159906	Zfand2b	zinc finger, AN1 type domain 2B	0.0186187	0.284495	-1.87107	-0.551949	-1.15587	-0.340972
NM_001159908	Zfand2a	zinc finger, AN1-type domain 2A	0.425859	1.35427e-05	0.580704	1.95239	0.358736	1.20611
NM_001159910	Ccdc85c	coiled-coil domain containing 85C	0.00292685	0.774802	-3.66859	-0.235784	-2.26631	-0.145658
NM_001159930	Cenpl	centromere protein L	0.00569076	0.272475	2.13748	0.713636	1.32045	0.440856
NM_001160209	Blzf1	basic leucine zipper nuclear factor 1	0.127871	0.00835577	1.83799	2.79689	1.13544	1.72781
NM_001160268	Plekha6	pleckstrin homology domain containing, family A member 6	0.00524183	0.243219	-2.39187	-0.865117	-1.4776	-0.534435
NM_001160319	Ubr4	ubiquitin protein ligase E3 component n-recognin 4	0.00642357	0.00105863	1.94847	1.47458	1.20369	0.910935
NM_001160345	Svip	small VCP/p97-interacting protein	0.0574038	3.9604e-05	-1.25605	-2.1459	-0.77594	-1.32565
NM_001160356	AI462493	expressed sequence AI462493	0.00761659	0.208822	-1.62403	-0.550218	-1.00326	-0.339903
NM_001160360	A130010J15Rik	RIKEN cDNA A130010J15 gene	0.00205781	0.600286	2.91569	0.470869	1.8012	0.290884
NM_001160379	Fam46a	family with sequence similarity 46, member A	1.11022e-14	3.77476e-15	6.43057	4.02825	3.97255	2.48849
NM_001160411	Gstm4	glutathione S-transferase, mu 4	0.0345724	0.0463033	-1.67772	-1.32376	-1.03643	-0.817767
NM_001161419	Atp5g1	ATP synthase, H+ transporting, mitochondrial F0 complex, subunit c1 (subunit 9)	0.278635	0.000541119	-0.72464	-1.86558	-0.447654	-1.15248
NM_001161420	Vldlr	very low density lipoprotein receptor	0.00180512	0.0228704	-2.97807	-12.7322	-1.83973	-7.86545
NM_001161421	Ikbkg	inhibitor of kappaB kinase gamma	0.133438	0.0340297	2.005	1.80884	1.23861	1.11743
NM_001161457	Cbfb	core binding factor beta	0.82652	0.0413637	0.234186	-1.83364	0.144671	-1.13275
NM_001161746	Tnfrsf12a	tumor necrosis factor receptor superfamily, member 12a	0.123997	0.000214162	2.74484	4.45689	1.69565	2.75329
NM_001161769	Lmo4	LIM domain only 4	0.0424582	0.0850291	2.55436	1.53379	1.57798	0.947515
NM_001161774	St3gal3	ST3 beta-galactoside alpha-2,3-sialyltransferase 3	0.040602	0.00160007	-1.94519	-2.18371	-1.20166	-1.34901
NM_001161775	Myh11	myosin, heavy polypeptide 11, smooth muscle	0.644945	0.000373421	-0.38896	2.34115	-0.240284	1.44627
NM_001161790	Mefv	Mediterranean fever	0.0255305	0.487683	5.0007	1.49013	3.08923	0.920541
NM_001161791	Mefv	Mediterranean fever	0.0301622	0.99579	4.43138	-21.3903	2.73753	-13.2141
NM_001161800	Klhl7	kelch-like 7 (Drosophila)	0.0485811	0.134132	-9.18496	-1.48515	-5.6741	-0.917465
NM_001161824	Mtx1	metaxin 1	0.0141037	0.000992404	-1.60345	-1.54966	-0.99055	-0.957319
NM_001161825	Pex7	peroxisomal biogenesis factor 7	0.790277	0.00114777	-0.226153	-2.15058	-0.139708	-1.32854
NM_001162412	Cysltr2	cysteinyl leukotriene receptor 2	0.0360953	0.0597745	4.17709	3.75497	2.58044	2.31967
NM_001162477	Gab2	growth factor receptor bound protein 2-associated protein 2	2.60717e-07	0.00863257	4.29429	1.92738	2.65284	1.19066
NM_001162493	Mpst	mercaptopyruvate sulfurtransferase	0.0755975	0.00506745	-1.34906	-1.82857	-0.833394	-1.12962
NM_001162532	Fam174b	family with sequence similarity 174, member B	0.0456206	0.681672	-1.65669	0.267065	-1.02344	0.164982
NM_001162864	Ttbk1	tau tubulin kinase 1	0.00115517	0.374059	7.04589	2.107	4.35267	1.30162
NM_001162883	Apol9a	apolipoprotein L 9a	6.49446e-05	2.78754e-10	4.17189	3.53917	2.57723	2.18636
NM_001162903	Ccdc71l	coiled-coil domain containing 71 like	1.49863e-05	0.0031027	2.89264	1.58107	1.78696	0.976724
NM_001162906	2410089E03Rik	RIKEN cDNA 2410089E03 gene	0.169795	0.00517822	-0.991195	-1.6397	-0.612321	-1.01294
NM_001162917	Dennd4a	DENN/MADD domain containing 4A	0.00134078	0.880776	-1.94205	-0.0636066	-1.19972	-0.0392936
NM_001162926	Fam84b	family with sequence similarity 84, member B	7.24754e-13	0.00206345	5.27954	1.37396	3.26149	0.848779
NM_001162932	Rmi2	RMI2, RecQ mediated genome instability 2, homolog (S. cerevisiae)	0.0021327	0.00314741	4.38214	4.06303	2.70711	2.50998
NM_001162938	Pydc3	pyrin domain containing 3	0	3.97571e-12	6.95378	4.85664	4.29577	3.00024
NM_001162943	Dchs1	dachsous 1 (Drosophila)	0.000158329	0.523007	-3.3996	-0.433498	-2.10014	-0.267798
NM_001162945	Mtx3	metaxin 3	1.49188e-06	4.89138e-05	-2.86704	-1.74043	-1.77114	-1.07517
NM_001162970	Aim1l	absent in melanoma 1-like	0.00778256	0.798411	-5.27721	-0.251946	-3.26005	-0.155642
NM_001162974	Lrrc51	leucine rich repeat containing 51	0.000484632	0.818691	2.66082	0.156094	1.64375	0.0964284
NM_001162977	Megf6	multiple EGF-like-domains 6	0.0328083	0.427884	-2.80332	-0.776764	-1.73178	-0.479854
NM_001162980	1700024P16Rik	RIKEN cDNA 1700024P16 gene	0.409346	3.79556e-05	-0.566586	2.06956	-0.350014	1.27849
NM_001163008	Tnik	TRAF2 and NCK interacting kinase	0.0181183	0.180645	-2.38945	-1.13011	-1.47611	-0.698137
NM_001163013	Ythdc2	YTH domain containing 2	0.0571587	0.00121955	1.3201	1.78454	0.815507	1.10242
NM_001163019	A430005L14Rik	RIKEN cDNA A430005L14 gene	0.0144418	0.00142795	-2.31297	-2.21978	-1.42886	-1.37129
NM_001163098	Tchh	trichohyalin	0.104181	0.00180068	-1.65911	-4.04063	-1.02493	-2.49614
NM_001163161	Clec4d	C-type lectin domain family 4, member d	0.00259525	0.00281861	3.94349	3.70887	2.43613	2.29119
NM_001163185	Plekhb1	pleckstrin homology domain containing, family B (evectins) member 1	0.103716	7.72908e-05	-1.19819	-3.76716	-0.740195	-2.3272
NM_001163216	Fgfr3	fibroblast growth factor receptor 3	0.000509094	0.19221	-5.3385	-2.75426	-3.29791	-1.70147
NM_001163217	Fgfr3	fibroblast growth factor receptor 3	1.47383e-05	0.0822398	-4.60023	-2.84181	-2.84184	-1.75556
NM_001163242	Nqo2	NAD(P)H dehydrogenase, quinone 2	1	0.00286225	0	-1.99331	0	-1.23139
NM_001163256	Fblim1	filamin binding LIM protein 1	0.207712	8.24475e-05	-9.83568	3.03783	-6.07609	1.87665
NM_001163262	Cmip	c-Maf inducing protein	0.857623	0.0468436	0.172777	1.50605	0.106735	0.930377
NM_001163284	Zbtb5	zinc finger and BTB domain containing 5	0.0214723	0.46108	5.39507	1.55214	3.33286	0.958853
NM_001163288	Susd1	sushi domain containing 1	0.0229057	0.00212336	1.65869	1.74631	1.02467	1.0788
NM_001163311	Srr	serine racemase	0.315791	0.0204849	-1.09584	-1.74089	-0.676964	-1.07545
NM_001163314	Pgap1	post-GPI attachment to proteins 1	8.54167e-07	3.33598e-11	-3.36147	-3.33675	-2.07658	-2.06131
NM_001163332	Cttnbp2nl	CTTNBP2 N-terminal like	0.448857	0.00363918	-15.3573	1.68224	-9.48713	1.03922
NM_001163389	Snx11	sorting nexin 11	0.49903	0.0418196	0.508332	1.56181	0.314027	0.964824
NM_001163441	Mov10	Moloney leukemia virus 10	5.95402e-05	0.0118263	4.2359	2.58761	2.61677	1.59852
NM_001163445	2700089E24Rik	RIKEN cDNA 2700089E24 gene	0.00478853	0.015272	-1.82508	-1.12862	-1.12746	-0.697219
NM_001163473	1810010H24Rik	RIKEN cDNA 1810010H24 gene	2.56139e-07	6.69706e-05	-4.61665	-2.74838	-2.85198	-1.69784
NM_001163480	Neurl1a	neuralized homolog 1A (Drosophila)	0.165063	0.0414287	-1.85334	1.92942	-1.14492	1.19192
NM_001163488	Pfkm	phosphofructokinase, muscle	0.0110975	0.00231702	-2.64039	-2.33914	-1.63113	-1.44503
NM_001163495	Arhgap19	Rho GTPase activating protein 19	0.0015718	0.59398	-6.44912	-0.391443	-3.98401	-0.241818
NM_001163501	Elmsan1	ELM2 and Myb/SANT-like domain containing 1	0.10293	0.00827301	1.38085	1.90059	0.853034	1.17411
NM_001163512	Rgs12	regulator of G-protein signaling 12	1.22802e-10	0.012845	5.29353	2.17528	3.27013	1.3438
NM_001163528	Itpripl1	inositol 1,4,5-triphosphate receptor interacting protein-like 1	0.00552342	0.0475704	-3.03794	-1.36882	-1.87672	-0.845604
NM_001163539	5430427O19Rik	RIKEN cDNA 5430427O19 gene	0.000150619	0.00282847	3.87851	2.84371	2.39599	1.75673
NM_001163575	Parp10	poly (ADP-ribose) polymerase family, member 10	7.7697e-08	2.77079e-06	4.47322	2.5191	2.76338	1.5562
NM_001163579	Lrrcc1	leucine rich repeat and coiled-coil domain containing 1	0.074177	0.0207417	-2.30288	-3.03977	-1.42263	-1.87785
NM_001163584	Prom1	prominin 1	0.00472929	0.00257634	3.38032	3.16493	2.08823	1.95517
NM_001163587	Agxt2l1	alanine-glyoxylate aminotransferase 2-like 1	0.0212638	1	-4.19729	0	-2.59292	0
NM_001163591	Stx11	syntaxin 11	5.12777e-07	0.00841611	4.76802	2.34771	2.94549	1.45032
NM_001163617	Tars2	threonyl-tRNA synthetase 2, mitochondrial (putative)	0.0398785	0.344534	-3.10844	-0.740428	-1.92027	-0.457407
NM_001163625	Sult6b1	sulfotransferase family, cytosolic, 6B, member 1	0.0109277	0.0687079	4.84813	3.52757	2.99498	2.17919
NM_001163640	Chn2	chimerin (chimaerin) 2	0.00156718	0.281633	-2.32721	-0.530879	-1.43766	-0.327956
NM_001163645	Osbpl3	oxysterol binding protein-like 3	0.42154	0.000326423	1.55035	5.90033	0.957743	3.64499
NM_001163663	Rab6a	RAB6A, member RAS oncogene family	0.0435004	0.10184	2.70262	1.92335	1.66957	1.18817
NM_001163705	Fbxo6	F-box protein 6	0.4697	0.00599322	-13.0418	-3.1921	-8.0567	-1.97195
NM_001163707	Fbxo6	F-box protein 6	0.000211254	0.000540055	4.08602	3.12377	2.52418	1.92974
NM_001163729	Klhdc3	kelch domain containing 3	0.138656	0.00733649	-1.20866	-1.67947	-0.74666	-1.03751
NM_001163780	Ick	intestinal cell kinase	0.00879092	0.602428	-2.5547	-0.415839	-1.57819	-0.256889
NM_001163792	Fam76a	family with sequence similarity 76, member A	0.868718	0.0309671	0.14261	-1.78945	0.0880989	-1.10545
NM_001163819	Fance	Fanconi anemia, complementation group E	0.0121029	0.419794	-2.35279	-0.641683	-1.45346	-0.396406
NM_001163833	Msl3l2	male-specific lethal 3-like 2 (Drosophila)	0.00108032	0.00296958	3.97436	3.27758	2.4552	2.02476
NM_001163853	Tbc1d24	TBC1 domain family, member 24	0.0264872	0.0579483	3.24383	2.37537	2.00391	1.46741
NM_001164039	Ly6e	lymphocyte antigen 6 complex, locus E	0.393319	0.0455139	3.30918	4.4739	2.04428	2.7638
NM_001164040	Ly6e	lymphocyte antigen 6 complex, locus E	0.00185025	6.64049e-11	3.97944	4.74569	2.45834	2.9317
NM_001164052	Pik3cd	phosphatidylinositol 3-kinase catalytic delta polypeptide	0.0255698	0.82142	2.17346	0.197462	1.34268	0.121984
NM_001164059	Sell	selectin, lymphocyte	0.00235831	0.34304	6.42422	2.10156	3.96863	1.29826
NM_001164074	Tgif1	TGFB-induced factor homeobox 1	0.0446834	0.0152356	3.14828	2.63296	1.94488	1.62654
NM_001164197	Mmp19	matrix metallopeptidase 19	0.020087	0.0392624	-1.70942	-1.07139	-1.05601	-0.661865
NM_001164199	Prkacb	protein kinase, cAMP dependent, catalytic, beta	0.0565532	1.96178e-05	-1.40315	-2.60334	-0.866812	-1.60824
NM_001164216	Romo1	reactive oxygen species modulator 1	0.499852	0.012245	-0.72753	-1.8812	-0.449439	-1.16213
NM_001164253	Tpm1	tropomyosin 1, alpha	0.566648	0.000336406	-0.589734	2.91587	-0.364314	1.80131
NM_001164259	Fgfrl1	fibroblast growth factor receptor-like 1	0.212175	0.00173086	-1.02028	-1.90878	-0.630288	-1.17917
NM_001164274	Mga	MAX gene associated	0.0341835	0.0591532	1.69058	1.14746	1.04437	0.708853
NM_001164289	Phf11c	PHD finger protein 11C	2.89559e-10	0.0688484	4.31156	1.07652	2.66351	0.665029
NM_001164327	Phf11b	PHD finger protein 11B	0	0	9.42147	8.0844	5.82021	4.99422
NM_001164329	Gm6904	predicted gene 6904	0.00242175	0.103455	5.46039	3.03631	3.37321	1.87571
NM_001164357	Slc25a25	solute carrier family 25 (mitochondrial carrier, phosphate carrier), member 25	0.0108943	0.0590957	-1.80275	0.991163	-1.11367	0.612301
NM_001164403	Ptpro	protein tyrosine phosphatase, receptor type, O	0.00606313	0.0954951	2.7775	1.58089	1.71583	0.976612
NM_001164421	Pqlc1	PQ loop repeat containing 1	1.84998e-05	0.469215	-3.54377	-0.389047	-2.1892	-0.240338
NM_001164466	Dpys	dihydropyrimidinase	0.00235672	3.91189e-11	-2.22086	-3.64674	-1.37196	-2.25281
NM_001164477	Ifih1	interferon induced with helicase C domain 1	4.11102e-05	0.000125685	5.30531	2.17173	3.27741	1.34161
NM_001164488	Wars	tryptophanyl-tRNA synthetase	2.69794e-08	0.00083905	4.06619	1.68946	2.51193	1.04368
NM_001164491	Ablim3	actin binding LIM protein family, member 3	0.000284539	0.498919	-2.87502	0.38869	-1.77607	0.240117
NM_001164498	Papd5	PAP associated domain containing 5	0.00797844	0.350016	-2.39038	0.487249	-1.47668	0.301003
NM_001164518	Iglon5	IgLON family member 5	0.918951	0.000990603	-0.108398	2.77583	-0.066964	1.7148
NM_001164528	Ildr2	immunoglobulin-like domain containing receptor 2	0.00241184	0.000127265	-1.816	-1.65151	-1.12185	-1.02024
NM_001164558	Pdzk1ip1	PDZK1 interacting protein 1	0.599315	2.6161e-05	0.410889	-3.42669	0.253831	-2.11687
NM_001164562	Sec22c	SEC22 vesicle trafficking protein homolog C (S. cerevisiae)	0.000172435	0.000163635	-2.56771	-1.93514	-1.58623	-1.19545
NM_001164565	Acnat1	acyl-coenzyme A amino acid N-acyltransferase 1	0.564371	7.66659e-08	0.365744	2.36336	0.225942	1.45999
NM_001164566	Spats2l	spermatogenesis associated, serine-rich 2-like	0	0	9.71243	8.4297	5.99995	5.20753
NM_001164567	Vill	villin-like	0.746427	0.00291459	-0.307686	2.31951	-0.190076	1.4329
NM_001164597	Znf512b	zinc finger protein 512B	0.000655777	0.681065	-2.81418	-0.212453	-1.73849	-0.131245
NM_001164598	Irf2bp2	interferon regulatory factor 2 binding protein 2	8.42209e-06	3.94949e-05	2.91092	1.76776	1.79825	1.09205
NM_001164602	Amigo2	adhesion molecule with Ig like domain 2	0.000921106	0.702714	3.10614	0.278621	1.91885	0.172121
NM_001164620	Ccdc157	coiled-coil domain containing 157	0.00335987	0.0202604	-2.66056	-1.3417	-1.64359	-0.82885
NM_001164628	Arhgap8	Rho GTPase activating protein 8	6.13419e-06	0.0696071	8.87016	3.63727	5.47963	2.24696
NM_001164631	Mum1l1	melanoma associated antigen (mutated) 1-like 1	0.00555471	0.00325911	3.77951	3.1029	2.33483	1.91685
NM_001164659	Trank1	tetratricopeptide repeat and ankyrin repeat containing 1	0.0141043	0.220037	7.54026	3.88703	4.65807	2.40125
NM_001164662	Cyfip1	cytoplasmic FMR1 interacting protein 1	0.575819	0.0110156	-2.89238	-5.72415	-1.7868	-3.53615
NM_001164663	Soga1	suppressor of glucose, autophagy associated 1	0.0260161	0.0984139	-1.79466	1.0061	-1.10867	0.621529
NM_001164709	Syvn1	synovial apoptosis inhibitor 1, synoviolin	0.0416128	0.708868	2.96835	0.324432	1.83373	0.200421
NM_001164717	Sh3pxd2a	SH3 and PX domains 2A	0.00121497	0.168135	-2.27318	0.834011	-1.40428	0.515219
NM_001164763	Rarres1	retinoic acid receptor responder (tazarotene induced) 1	0.0300004	5.16495e-07	-1.44979	-2.51444	-0.895621	-1.55332
NM_001164797	Hephl1	hephaestin-like 1	0.0174969	0.438104	8.39671	2.96029	5.18715	1.82875
NM_001164804	Coro2a	coronin, actin binding protein 2A	0.00558772	5.04789e-05	2.37903	2.95417	1.46967	1.82497
NM_001165919	1700123I01Rik	RIKEN cDNA 1700123I01 gene	0.0393147	0.498368	5.37961	1.95263	3.32331	1.20626
NM_001165925	Cldn14	claudin 14	0.010168	0.257693	1.71018	0.58253	1.05648	0.359864
NM_001165934	Rgs9	regulator of G-protein signaling 9	0.00297484	0.927209	3.12314	0.100148	1.92935	0.0618672
NM_001165948	Pogz	pogo transposable element with ZNF domain	0.102575	0.00149251	1.33031	2.06608	0.821812	1.27634
NM_001165955	Phc3	polyhomeotic-like 3 (Drosophila)	0.0154129	0.292543	1.96625	0.741696	1.21467	0.45819
NM_001165988	Ubap2l	ubiquitin associated protein 2-like	0.130285	0.0484243	1.6874	1.79753	1.04241	1.11044
NM_001166063	Ccdc152	coiled-coil domain containing 152	0.0259921	0.000659319	-2.05076	-3.61299	-1.26688	-2.23196
NM_001166064	Syde2	synapse defective 1, Rho GTPase, homolog 2 (C. elegans)	3.31302e-05	0.000398492	-7.29814	-3.01402	-4.5085	-1.86194
NM_001166249	Mgll	monoglyceride lipase	0.0528115	0.00760071	-2.53307	-3.42685	-1.56483	-2.11697
NM_001166368	Fkbp2	FK506 binding protein 2	0.432411	0.0303554	-0.92619	-1.88929	-0.572163	-1.16713
NM_001166375	2014-03-01	membrane-associated ring finger (C3HC4) 1	0.0320807	0.0627538	1.84462	1.39963	1.13953	0.864636
NM_001166391	F13a1	coagulation factor XIII, A1 subunit	0.985335	0.0387973	0.0224908	-5.54814	0.0138939	-3.42742
NM_001166402	Tnfaip3	tumor necrosis factor, alpha-induced protein 3	5.68434e-14	7.8703e-10	7.72025	5.45427	4.76926	3.36943
NM_001166437	Tbc1d25	TBC1 domain family, member 25	0.00726517	0.0777067	2.259	1.38158	1.39552	0.853486
NM_001166474	Vmac	vimentin-type intermediate filament associated coiled-coil protein	0.000454825	0.0011963	-3.33723	-2.43077	-2.06161	-1.50163
NM_001166493	Rasgrp3	RAS, guanyl releasing protein 3	0.000160029	0.312949	-3.49804	-0.588094	-2.16095	-0.363301
NM_001166497	3110052M02Rik	RIKEN cDNA 3110052M02 gene	0.000380325	0.00752238	-2.57121	-1.45749	-1.58839	-0.900382
NM_001166540	Hmga1	high mobility group AT-hook 1	0.00390299	0.00800108	4.18125	3.60033	2.58301	2.22414
NM_001166552	Zbed6	zinc finger, BED domain containing 6	0.449243	0.0290789	1.29835	-2.91288	0.802069	-1.79946
NM_001166580	8430408G22Rik	RIKEN cDNA 8430408G22 gene	0.143337	4.51221e-05	-1.29408	-3.14247	-0.799434	-1.94129
NM_001166585	Tead1	TEA domain family member 1	2.77686e-06	0.0165043	3.17379	1.1806	1.96064	0.729327
NM_001166620	Fmr1nb	fragile X mental retardation 1 neighbor	0.0479156	0.539651	4.00926	-4.45707	2.47676	-2.7534
NM_001166671	Gemin5	gem (nuclear organelle) associated protein 5	0.673405	0.0375206	0.767518	3.01539	0.474142	1.86279
NM_001167680	Rhbdf2	rhomboid 5 homolog 2 (Drosophila)	5.1713e-06	0.0014831	3.59368	2.12466	2.22003	1.31253
NM_001167743	Slfn8	schlafen 8	1.09434e-09	2.47348e-07	9.64038	7.1707	5.95544	4.42977
NM_001167763	Ift122	intraflagellar transport 122	0.509847	0.00928653	0.58362	1.82527	0.360537	1.12758
NM_001167828	Trim30d	tripartite motif-containing 30D	3.24896e-12	0	6.49571	5.56201	4.01279	3.43599
NM_001167829	Fam45a	family with sequence similarity 45, member A	0.12507	0.00317207	-1.04695	-1.57633	-0.646764	-0.973796
NM_001167861	Wipf3	WAS/WASL interacting protein family, member 3	0.00911242	0.139604	2.63983	-1.42013	1.63078	-0.877299
NM_001167864	Hps5	Hermansky-Pudlak syndrome 5 homolog (human)	0.023152	0.160501	-2.16798	-0.826994	-1.33929	-0.510884
NM_001167873	Zfp568	zinc finger protein 568	0.0502666	0.00721057	6.20474	8.4053	3.83304	5.19246
NM_001167875	Cyp2c50	cytochrome P450, family 2, subfamily c, polypeptide 50	0.440093	4.27675e-08	-1.71866	-7.37183	-1.06172	-4.55402
NM_001167907	Gm4952	predicted gene 4952	0.193793	0.000144173	-1.25889	2.27313	-0.777692	1.40425
NM_001167936	Zyg11a	zyg-11 homolog A (C. elegans)	0.002766	0.664335	-2.84886	-0.316788	-1.75991	-0.195699
NM_001167939	Mau2	MAU2 chromatid cohesion factor homolog (C. elegans)	0.0405179	1	2.97486	0	1.83775	0
NM_001167944	Zkscan5	zinc finger with KRAB and SCAN domains 5	0.0189305	0.494747	-2.04443	0.383976	-1.26297	0.237205
NM_001167976	Slc25a21	solute carrier family 25 (mitochondrial oxodicarboxylate carrier), member 21	0.215255	0.0010253	-1.34646	-4.25924	-0.831792	-2.63119
NM_001168253	Fam83h	family with sequence similarity 83, member H	0.00257939	0.0127961	3.11433	2.45212	1.92391	1.51482
NM_001168295	Serpina3f	serine (or cysteine) peptidase inhibitor, clade A, member 3F	0.00274877	0.0161688	5.80643	2.31263	3.58698	1.42865
NM_001168321	Bcor	BCL6 interacting corepressor	0.145611	0.023963	1.7465	1.96644	1.07892	1.21479
NM_001168346	Nfatc4	nuclear factor of activated T cells, cytoplasmic, calcineurin dependent 4	0.0299429	0.477385	-4.06222	-0.93524	-2.50948	-0.577754
NM_001168491	Pdcd4	programmed cell death 4	0.0403292	0.000469846	-1.96037	-2.19846	-1.21104	-1.35812
NM_001168526	Sgms1	sphingomyelin synthase 1	0.00346998	0.00556588	2.38424	1.95102	1.47289	1.20526
NM_001168622	Znrf1	zinc and ring finger 1	1	2.5175e-06	0	-3.05271	0	-1.88584
NM_001168655	Socs2	suppressor of cytokine signaling 2	0.326855	0.0405631	-3.07391	-3.61203	-1.89894	-2.23137
NM_001168657	Socs2	suppressor of cytokine signaling 2	0.400688	0.00114506	-1.15871	-3.56554	-0.715807	-2.20265
NM_001168660	Apol9b	apolipoprotein L 9b	0.0237658	0.000435039	3.83068	3.78127	2.36644	2.33592
NM_001169114	B3gnt2	UDP-GlcNAc:betaGal beta-1,3-N-acetylglucosaminyltransferase 2	0.00167807	0.0049684	2.84656	1.85601	1.75849	1.14657
NM_001169153	Cd300lf	CD300 antigen like family member F	1.91996e-06	0.486963	4.35088	0.786072	2.6878	0.485604
NM_001169577	Ube2h	ubiquitin-conjugating enzyme E2H	0.0057658	0.00199937	-1.86302	-1.56396	-1.1509	-0.966155
NM_001170401	Tmem229b	transmembrane protein 229B	3.27844e-05	0.00110198	4.0298	2.83414	2.48945	1.75082
NM_001170479	Loh12cr1	loss of heterozygosity, 12, chromosomal region 1 homolog (human)	0.00452052	0.0499779	-3.91382	-1.54072	-2.4178	-0.951793
NM_001170486	Arpc4	actin related protein 2/3 complex, subunit 4	0.508315	0.00729026	-1.37035	-2.44546	-0.846545	-1.51071
NM_001170556	Prkag2	protein kinase, AMP-activated, gamma 2 non-catalytic subunit	0.000210572	0.00269413	-3.81347	-2.20144	-2.35581	-1.35996
NM_001170571	Fam47e	family with sequence similarity 47, member E	0.408166	0.00317961	-0.859036	-2.81572	-0.530678	-1.73944
NM_001170643	Rnf144b	ring finger protein 144B	2.83054e-07	0.128863	-3.22865	0.645233	-1.99453	0.398599
NM_001170691	Elmod2	ELMO/CED-12 domain containing 2	1.03463e-10	0.332652	4.1992	0.44713	2.5941	0.276219
NM_001170853	Mndal	myeloid nuclear differentiation antigen like	1.24634e-11	7.27976e-05	4.30916	1.93517	2.66203	1.19547
NM_001170858	BC068281	cDNA sequence BC068281	0.0231999	0.583015	2.68321	0.599802	1.65758	0.370534
NM_001170868	Ncald	neurocalcin delta	0.000605038	0.381583	-2.83171	-0.565516	-1.74932	-0.349353
NM_001170959	Pde6c	phosphodiesterase 6C, cGMP specific, cone, alpha prime	0.969661	0.0392811	-20.5224	-5.88701	-12.6779	-3.63676
NM_001170978	Abat	4-aminobutyrate aminotransferase	0.318051	0.000935618	-1.01469	-2.31833	-0.626833	-1.43217
NM_001171003	Mgam	maltase-glucoamylase	0.0592821	1.37569e-10	-1.13678	-2.81761	-0.702258	-1.74061
NM_001171007	Nod1	nucleotide-binding oligomerization domain containing 1	7.15111e-07	0.111928	3.46626	0.802909	2.14132	0.496005
NM_001172055	Bdh2	3-hydroxybutyrate dehydrogenase, type 2	0.285445	0.00634921	-1.46145	-3.31292	-0.902825	-2.04659
NM_001172099	Cuedc1	CUE domain containing 1	0.0424254	0.572453	-1.74152	0.379659	-1.07584	0.234538
NM_001172107	Gramd1c	GRAM domain containing 1C	0.0107063	0.011706	-2.25628	-1.83898	-1.39384	-1.13605
NM_001172117	Hck	hemopoietic cell kinase	0.000141559	0.00308666	2.67536	1.74195	1.65273	1.07611
NM_001172206	Arid5a	AT rich interactive domain 5A (MRF1-like)	1	0.0240056	0	3.446	0	2.1288
NM_001173460	Sirpb1b	signal-regulatory protein beta 1B	0.0456494	0.0318712	6.10883	6.49571	3.77379	4.01279
NM_001174053	Camk2b	calcium/calmodulin-dependent protein kinase II, beta	0.00374756	1.59955e-05	3.06758	3.44754	1.89503	2.12975
NM_001177320	Tfpi	tissue factor pathway inhibitor	0.0383007	0.0511988	-2.13732	-1.75984	-1.32035	-1.08716
NM_001177350	Pydc4	pyrin domain containing 4	5.57646e-08	0.00181783	7.37074	4.47598	4.55335	2.76508
NM_001177351	AW112010	expressed sequence AW112010	5.85124e-08	9.96721e-10	4.21737	2.64611	2.60532	1.63466
NM_001177354	Myc	myelocytomatosis oncogene	0.00815559	8.70992e-11	1.67831	3.1064	1.03679	1.91901
NM_001177374	Ubr2	ubiquitin protein ligase E3 component n-recognin 2	0.00594914	0.0255315	-2.30157	-1.32227	-1.42182	-0.816846
NM_001177379	Cpeb2	cytoplasmic polyadenylation element binding protein 2	0.00469784	0.226929	-1.89821	-0.579086	-1.17264	-0.357736
NM_001177464	Zfp516	zinc finger protein 516	0.00046979	0.000110474	2.49487	2.29003	1.54123	1.41469
NM_001177505	Zfp167	zinc finger protein 167	0.0229642	0.385002	-1.6711	-0.483103	-1.03234	-0.298442
NM_001177513	Gm7102	predicted gene 7102	0.015392	0.0693672	-2.73009	-1.72585	-1.68654	-1.06616
NM_001177524	Gml	GPI anchored molecule like protein	0.0772072	0.0110226	6.41862	9.02876	3.96517	5.57761
NM_001177552	Bfar	bifunctional apoptosis regulator	0.363465	0.0053924	0.816283	-1.69867	0.504267	-1.04937
NM_001177558	Gng12	guanine nucleotide binding protein (G protein), gamma 12	0.0834957	0.0110141	2.87817	3.01007	1.77802	1.8595
NM_001177561	Slc10a1	solute carrier family 10 (sodium/bile acid cotransporter family), member 1	0.0240795	0.00101984	-2.09539	-2.1386	-1.29445	-1.32114
NM_001177568	Gm14420	predicted gene 14420	0.0066147	0.753077	-1.79819	-0.145848	-1.11085	-0.090099
NM_001177571	Ccdc162	coiled-coil domain containing 162	0.000634846	0.360233	2.68159	0.640278	1.65658	0.395538
NM_001177576	Slc25a22	solute carrier family 25 (mitochondrial carrier, glutamate), member 22	0.0208671	0.0996613	2.19495	0.874495	1.35595	0.540228
NM_001177602	Ak4	adenylate kinase 4	0.137777	0.00328061	-1.60064	-3.68849	-0.988811	-2.2786
NM_001177625	Ect2	ect2 oncogene	0.0777973	0.0063051	-6.0111	2.38379	-3.71342	1.47261
NM_001177629	Grb10	growth factor receptor bound protein 10	0.671559	0.000640567	-0.38163	2.23634	-0.235756	1.38152
NM_001177646	Sirpa	signal-regulatory protein alpha	0.158094	0.015334	1.61461	2.34347	0.997443	1.4477
NM_001177668	Sptan1	spectrin alpha, non-erythrocytic 1	0.181219	0.00685042	-1.18986	1.64412	-0.735046	1.01567
NM_001177691	Gal3st1	galactose-3-O-sulfotransferase 1	0.00345622	0.428992	-3.21931	-0.698985	-1.98876	-0.431805
NM_001177713	Cyp26b1	cytochrome P450, family 26, subfamily b, polypeptide 1	0.000209321	5.86642e-13	-4.59005	4.7495	-2.83555	2.93405
NM_001177758	Pfkfb3	6-phosphofructo-2-kinase/fructose-2,6-biphosphatase 3	3.16567e-06	0.296902	4.70849	0.665611	2.90872	0.411188
NM_001177844	Frmd4a	FERM domain containing 4A	0.000592466	0.0802636	2.37302	1.00515	1.46596	0.620942
NM_001177869	Rreb1	ras responsive element binding protein 1	0.688008	1.16018e-05	0.376703	2.80229	0.232712	1.73114
NM_001177878	Phka2	phosphorylase kinase alpha 2	0.0139869	0.143777	-3.54571	-1.32917	-2.1904	-0.821106
NM_001177982	Pde4b	phosphodiesterase 4B, cAMP specific	0.088917	0.00479909	1.20995	1.56802	0.74746	0.96866
NM_001178013	Sfxn3	sideroflexin 3	0.0244275	0.0504702	-2.96991	-2.33256	-1.83469	-1.44096
NM_001184981	Sult2a7	sulfotransferase family 2A, dehydroepiandrosterone (DHEA)-preferring, member 7	0.15102	4.44089e-16	-1.27533	-7.18578	-0.78785	-4.43909
NM_001185020	Wnk1	WNK lysine deficient protein kinase 1	0.0138964	0.0290441	2.10169	1.23224	1.29834	0.761229
NM_001185164	Vegfb	vascular endothelial growth factor B	0.108802	0.0278727	-2.3104	-2.44805	-1.42727	-1.51231
NM_001190264	Mrps36	mitochondrial ribosomal protein S36	0.0111676	0.0484554	-3.0505	-1.94104	-1.88448	-1.1991
NM_001190297	Gpr155	G protein-coupled receptor 155	0.0175804	6.13016e-08	-1.49794	-2.5618	-0.925367	-1.58258
NM_001190302	Gm14326	predicted gene 14326	0.00231713	0.606135	-2.72405	-0.376834	-1.68281	-0.232793
NM_001190330	Ces2a	carboxylesterase 2A	0.428673	4.16644e-07	-0.527078	-2.37982	-0.325608	-1.47016
NM_001190414	Gne	glucosamine (UDP-N-acetyl)-2-epimerase/N-acetylmannosamine kinase	0.00133154	0.0166589	-2.21583	-1.22255	-1.36885	-0.75524
NM_001190448	Ddc	dopa decarboxylase	8.26605e-05	0.108791	-3.21898	1.04849	-1.98856	0.647714
NM_001190718	Dcaf12l1	DDB1 and CUL4 associated factor 12-like 1	0.354643	0.00621057	-0.656083	-1.62426	-0.405302	-1.0034
NM_001190734	Dcun1d4	DCN1, defective in cullin neddylation 1, domain containing 4 (S. cerevisiae)	0.266272	0.0246745	-1.1448	-1.58155	-0.707214	-0.977017
NM_001190830	Jak3	Janus kinase 3	9.64067e-06	0.0135484	2.87544	1.25999	1.77633	0.778373
NM_001190975	Axl	AXL receptor tyrosine kinase	0.0188098	0.0136614	1.79774	1.38338	1.11057	0.8546
NM_001191001	Lins	lines homolog (Drosophila)	0.562651	0.00483055	0.503788	2.28772	0.31122	1.41326
NM_001193271	Meis1	Meis homeobox 1	0.366266	0.0143469	0.659096	1.68643	0.407163	1.04181
NM_001193309	Morc4	microrchidia 4	0.0129014	0.000204268	-3.25889	2.9674	-2.01321	1.83314
NM_001195003	Kat7	K(lysine) acetyltransferase 7	0.215351	0.00117294	1.51478	3.51399	0.935772	2.1708
NM_001195083	Phc2	polyhomeotic-like 2 (Drosophila)	6.01141e-12	6.14808e-06	4.95555	1.98155	3.06134	1.22412
NM_001195253	Gm3336	predicted gene 3336	0.0179682	0.783556	-2.63024	-0.23215	-1.62486	-0.143413
NM_001195258	Gm14378	predicted gene 14378	2.40474e-05	0.0010174	-3.71199	-2.38819	-2.29312	-1.47533
NM_001195284	Fsd1l	fibronectin type III and SPRY domain containing 1-like	0.00591225	0.356627	2.58664	0.80877	1.59792	0.499626
NM_001195529	Gm4980	predicted gene 4980	1.37231e-09	0.107662	-4.95943	-0.890373	-3.06374	-0.550037
NM_001195540	Dclk1	doublecortin-like kinase 1	0.520883	0.0134281	1.41925	4.15198	0.876756	2.56493
NM_001195596	2010003K15Rik	RIKEN cDNA 2010003K15 gene	0.0122745	0.93016	1.55591	0.037169	0.961179	0.0229615
NM_001195633	Epg5	ectopic P-granules autophagy protein 5 homolog (C. elegans)	0.0110968	0.136611	-1.50697	0.639373	-0.930943	0.394979
NM_001195674	Gm600	predicted gene 600	0.0766957	0.0148845	-2.87838	-6.04021	-1.77815	-3.7314
NM_001198560	H2-Q7	histocompatibility 2, Q region locus 7	0.0072364	1.27156e-05	4.4672	4.86924	2.75966	3.00802
NM_001198561	H2-Q7	histocompatibility 2, Q region locus 7	4.1871e-07	0	4.17894	4.78377	2.58158	2.95522
NM_001198787	Aatk	apoptosis-associated tyrosine kinase	7.37789e-05	0.678711	-3.8841	-0.292499	-2.39944	-0.180694
NM_001198789	Gm5918	predicted gene 5918	0.014149	0.000753487	-1.9173	-2.21801	-1.18443	-1.3702
NM_001198792	Ak1	adenylate kinase 1	0.244658	0.0221318	-2.03291	2.51591	-1.25585	1.55423
NM_001198825	App	amyloid beta (A4) precursor protein	0.0211968	0.00652184	2.46178	2.38572	1.52079	1.4738
NM_001198831	Ddr1	discoidin domain receptor family, member 1	4.47569e-07	3.19487e-06	5.12273	4.36718	3.16462	2.69787
NM_001198841	Csrp3	cysteine and glycine-rich protein 3	0.139195	0.000962704	-2.52346	-2.349	-1.55889	-1.45112
NM_001198911	Arhgef2	rho/rac guanine nucleotide exchange factor (GEF) 2	0.620587	5.41498e-05	-0.546395	2.67576	-0.337541	1.65298
NM_001198955	Gm7694	predicted gene 7694	1.43769e-10	0.0950792	4.06677	0.834941	2.51229	0.515793
NM_001199025	Pla2g6	phospholipase A2, group VI	0.00416228	0.153678	-3.1031	-1.25474	-1.91697	-0.775129
NM_001199114	Slc29a1	solute carrier family 29 (nucleoside transporters), member 1	0.00964511	0.08693	-2.63759	-1.20514	-1.6294	-0.744485
NM_001199271	Slc19a1	solute carrier family 19 (folate transporter), member 1	0.000306588	0.284118	-4.72695	-0.779859	-2.92012	-0.481766
NM_001199276	Tnip1	TNFAIP3 interacting protein 1	0.0426029	0.00700637	1.61971	1.63249	1.00059	1.00849
NM_001199306	2810007J24Rik	RIKEN cDNA 2810007J24 gene	0.0138728	0	-2.60441	-7.55759	-1.6089	-4.66878
NM_001199927	Fam198a	family with sequence similarity 198, member A	0.0489831	0.997977	-4.06405	-26.0468	-2.51061	-16.0907
NM_001199936	Mup16	major urinary protein 16	0.360759	9.37485e-06	-0.888601	-7.76314	-0.548942	-4.79576
NM_001199940	Serpina3i	serine (or cysteine) peptidase inhibitor, clade A, member 3I	1.72845e-05	0.00640413	7.22086	4.56219	4.46076	2.81834
NM_001199995	Mup12	major urinary protein 12	0.288443	0.0169429	-1.26154	-10.3472	-0.779328	-6.39208
NM_001199999	Mup14	major urinary protein 14	0.66674	0.0105698	0.423606	-5.36383	0.261687	-3.31356
NM_001200006	Mup17	major urinary protein 17	0.104101	3.41949e-14	-1.24913	-7.54715	-0.771664	-4.66233
NM_001201391	Beta-s	hemoglobin subunit beta-1-like	0.952897	0	-0.0425029	-7.48566	-0.0262566	-4.62434
NM_001201416	Apbb2	amyloid beta (A4) precursor protein-binding, family B, member 2	0.0434614	0.226189	-1.88329	-0.863984	-1.16342	-0.533735
NM_001201470	Papss2	3'-phosphoadenosine 5'-phosphosulfate synthase 2	0.496501	0.000862035	-1.5579	-3.54345	-0.962411	-2.189
NM_001204153	C1qtnf6	C1q and tumor necrosis factor related protein 6	0.482333	0.0161957	-0.965044	2.61207	-0.596166	1.61363
NM_001204167	Rapgef4	Rap guanine nucleotide exchange factor (GEF) 4	0.22806	0.00907797	-8.28318	-6.95754	-5.11702	-4.29809
NM_001204239	Clec1b	C-type lectin domain family 1, member b	0.0426157	0.856237	-3.17957	-0.14777	-1.96421	-0.0912867
NM_001204334	Cyp4f14	cytochrome P450, family 4, subfamily f, polypeptide 14	0.539994	0.000599903	-1.00345	-3.09552	-0.619893	-1.91229
NM_001204910	AI607873	expressed sequence AI607873	3.33067e-15	0	5.18488	4.49055	3.20301	2.77408
NM_001204931	Reep6	receptor accessory protein 6	0.031109	0.00537401	-2.22222	-2.26614	-1.3728	-1.39993
NM_001204979	Sars	seryl-aminoacyl-tRNA synthetase	0.00825744	0.134994	-2.25898	0.840653	-1.39551	0.519322
NM_001205044	Jarid2	jumonji, AT rich interactive domain 2	0.704949	0.0214912	-0.385379	1.79835	-0.238072	1.11095
NM_001205067	Jkamp	JNK1/MAPK8-associated membrane protein	0.0105189	0.00136972	-3.45425	-2.07113	-2.1339	-1.27946
NM_001205234	Nrxn2	neurexin II	1.11671e-05	0.264099	-4.1851	-0.774574	-2.58539	-0.478501
NM_001205239	Parp6	poly (ADP-ribose) polymerase family, member 6	0.104601	0.0146184	-2.519	-3.84801	-1.55614	-2.37715
NM_001205314	Stat1	signal transducer and activator of transcription 1	0.000455778	2.54684e-08	6.75377	4.75456	4.17221	2.93718
NM_001206390	Hk3	hexokinase 3	0.00454538	0.00638533	4.18724	3.71981	2.58671	2.29795
NM_001206391	Hk3	hexokinase 3	0.0395348	0.780178	3.18052	0.434215	1.9648	0.268241
NM_001242349	Ano1	anoctamin 1, calcium activated chloride channel	1.07708e-05	0.504771	-4.81426	-0.464922	-2.97406	-0.28721
NM_001242391	Trip10	thyroid hormone receptor interactor 10	6.19625e-05	0.0293292	3.36393	1.59814	2.0781	0.987268
NM_001242407	Fam73b	family with sequence similarity 73, member B	1.45824e-06	0.312721	-3.35145	0.651753	-2.07039	0.402627
NM_001242427	Slc37a1	solute carrier family 37 (glycerol-3-phosphate transporter), member 1	0.00410518	0.46583	5.33749	1.30896	3.29729	0.808624
NM_001242616	Taz	tafazzin	0.000357827	0.00601695	-4.87746	-2.41464	-3.0131	-1.49167
NM_001243048	Arntl	aryl hydrocarbon receptor nuclear translocator-like	1.9265e-05	0.000238616	3.58845	2.50536	2.2168	1.54771
NM_001243049	Atp6v0a1	ATPase, H+ transporting, lysosomal V0 subunit A1	0.0943963	0.00382732	-1.44798	-2.05528	-0.894507	-1.26967
NM_001243261	D630033O11Rik	RIKEN cDNA D630033O11 gene	0.0441279	0.747747	-2.47575	0.281344	-1.52942	0.173803
NM_001243305	Ncmap	noncompact myelin associated protein	0.00350812	0.0750858	-4.25961	-8.72348	-2.63142	-5.38902
NM_001244916	Sall2	sal-like 2 (Drosophila)	0.0106175	0.820084	-2.38246	-0.173907	-1.47179	-0.107433
NM_001244936	Gtf2ird1	general transcription factor II I repeat domain-containing 1	0.494997	0.0474418	0.929791	2.20901	0.574388	1.36464
NM_001252132	Lrch1	leucine-rich repeats and calponin homology (CH) domain containing 1	0.00745445	0.654791	2.17241	0.314544	1.34203	0.194313
NM_001252189	Epn2	epsin 2	0.555433	0.000237702	0.442191	1.77423	0.273168	1.09605
NM_001252327	Pan2	PAN2 polyA specific ribonuclease subunit homolog (S. cerevisiae)	0.861978	1.64717e-07	-0.14028	-3.76968	-0.0866594	-2.32876
NM_001252333	2014-09-08	septin 8	0.0434002	0.623924	-3.06295	-0.422862	-1.89217	-0.261227
NM_001252342	Syt1	synaptotagmin I	0.000245323	2.98539e-12	-2.60936	-3.89868	-1.61196	-2.40845
NM_001252347	Rundc3a	RUN domain containing 3A	0.439321	0.03587	-2.00058	-2.07127	-1.23588	-1.27955
NM_001252374	Nt5c3	5'-nucleotidase, cytosolic III	0	8.06878e-09	6.6739	3.30353	4.12287	2.04079
NM_001252401	Tle2	transducin-like enhancer of split 2, homolog of Drosophila E(spl)	0.0156863	0.0602244	-2.16123	-1.55856	-1.33512	-0.962814
NM_001252438	D16Ertd472e	DNA segment, Chr 16, ERATO Doi 472, expressed	0.00455677	0.0350267	6.31373	4.63143	3.90037	2.86111
NM_001252443	Tfg	Trk-fused gene	0.510059	0.00672422	0.635387	-1.83587	0.392517	-1.13413
NM_001252456	Ptprs	protein tyrosine phosphatase, receptor type, S	0.000416499	0.00153063	-4.17635	-2.68052	-2.57998	-1.65592
NM_001252466	Ranbp3	RAN binding protein 3	0.77023	0.0277696	0.490935	2.68169	0.30328	1.65664
NM_001252471	Sh3gl1	SH3-domain GRB2-like 1	0.449601	0.00670414	-1.33688	-3.99547	-0.825874	-2.46824
NM_001252484	Inca1	inhibitor of CDK, cyclin A1 interacting protein 1	0.00318156	0.345205	-3.04683	-0.800137	-1.88221	-0.494293
NM_001252506	St6gal1	beta galactoside alpha 2,6 sialyltransferase 1	0.0253022	0.993296	1.60915	-0.00404762	0.994067	-0.00250046
NM_001252508	D430019H16Rik	RIKEN cDNA D430019H16 gene	0.000850637	0.0124657	-4.68196	-2.39036	-2.89233	-1.47667
NM_001252537	Ciz1	CDKN1A interacting zinc finger protein 1	0.0809911	0.0142856	4.52146	5.97539	2.79318	3.69136
NM_001252544	Sec23b	SEC23B (S. cerevisiae)	0.872111	0.0360636	-21.2336	-1.95042	-13.1173	-1.20489
NM_001252556	Gstz1	glutathione transferase zeta 1 (maleylacetoacetate isomerase)	0.225355	0.0196792	-1.32154	-1.78085	-0.816396	-1.10014
NM_001252585	Zmynd8	zinc finger, MYND-type containing 8	0.403649	0.000149756	-0.833843	2.26183	-0.515115	1.39727
NM_001252587	Zmynd8	zinc finger, MYND-type containing 8	0.630981	0.012	-0.661443	2.53213	-0.408613	1.56425
NM_001252600	Irf7	interferon regulatory factor 7	3.95714e-07	1.30078e-08	10.4574	9.12589	6.46018	5.63761
NM_001252636	Rhobtb1	Rho-related BTB domain containing 1	0.00163618	3.80701e-06	2.604	3.33767	1.60865	2.06188
NM_001252639	Tbc1d7	TBC1 domain family, member 7	0.0304188	0.410199	-2.28535	-0.627056	-1.4118	-0.38737
NM_001252661	5830473C10Rik	RIKEN cDNA 5830473C10 gene	0.000212555	0.094259	-2.23059	-0.716186	-1.37797	-0.442431
NM_001253688	Immt	inner membrane protein, mitochondrial	0.0181377	0.0151277	4.70832	4.4466	2.90861	2.74693
NM_001253692	Elmod3	ELMO/CED-12 domain containing 3	0.000118935	0.0802429	-2.73023	0.850676	-1.68663	0.525514
NM_001253715	Msra	methionine sulfoxide reductase A	0.926614	0.0144122	-0.156064	-2.9407	-0.0964099	-1.81665
NM_001253716	Msra	methionine sulfoxide reductase A	0.327312	5.91572e-06	-0.853258	-2.78373	-0.527109	-1.71968
NM_001253751	Fdps	farnesyl diphosphate synthetase	0.912693	0.00803197	-0.235328	-6.97515	-0.145376	-4.30897
NM_001253781	Prlr	prolactin receptor	0.310124	0.0369027	-0.989235	-1.50204	-0.61111	-0.927898
NM_001253797	Gm5480	predicted gene 5480	0.989717	0.0478318	-24.1569	-2.84246	-14.9232	-1.75596
NM_001253812	Elp3	elongator acetyltransferase complex subunit 3	0.919765	0.0486863	0.135468	1.99407	0.0836869	1.23186
NM_001253820	Tmem184b	transmembrane protein 184b	0.000523881	1	3.83243	0	2.36752	0
NM_001253831	Atp2c1	ATPase, Ca++-sequestering	0.0478537	0.145647	-1.96351	-1.23907	-1.21298	-0.765448
NM_001253869	Tmem205	transmembrane protein 205	0.506634	0.0148842	-0.59967	-1.5452	-0.370452	-0.954564
NM_001253898	Ecsit	ECSIT homolog (Drosophila)	0.0516105	0.00957567	-1.84308	-1.78993	-1.13858	-1.10575
NM_001254747	Il15	interleukin 15	8.04876e-10	0.408697	5.03671	-1.01734	3.11148	-0.628475
NM_001254754	Echdc2	enoyl Coenzyme A hydratase domain containing 2	0.0584046	0.000286021	-1.51342	-2.11744	-0.93493	-1.30807
NM_001254762	Mospd3	motile sperm domain containing 3	0.0110443	0.00594618	-1.78474	-1.42413	-1.10254	-0.87977
NM_001254951	Gm4636	predicted gene 4636	0.0574348	0.000950689	2.42554	3.81833	1.4984	2.35881
NM_001256042	Hsf4	heat shock transcription factor 4	0.0937709	0.00632416	-1.68004	-2.47068	-1.03786	-1.52629
NM_001256055	Eif3j2	eukaryotic translation initiation factor 3, subunit J2	0.118803	0.0244925	2.41626	3.09813	1.49267	1.9139
NM_001256083	Myo7a	myosin VIIA	0.00543427	0.347024	-2.30279	0.493091	-1.42257	0.304612
NM_001256107	Mib2	mindbomb homolog 2 (Drosophila)	0.0296231	0.619865	-2.30026	-0.334217	-1.42101	-0.206466
NM_001256108	Mib2	mindbomb homolog 2 (Drosophila)	0.967116	0.0271632	-24.6641	-2.48561	-15.2365	-1.53551
NM_001256224	Wnt5a	wingless-related MMTV integration site 5A	0.00058426	0.56847	4.0483	0.678883	2.50088	0.419387
NM_001256380	Prdm2	PR domain containing 2, with ZNF domain	0.0102283	0.0398374	2.61401	1.7336	1.61483	1.07095
NM_001256521	C330006A16Rik	RIKEN cDNA C330006A16 gene	0.0288496	0.534541	-2.29736	-0.475905	-1.41922	-0.293995
NM_001267622	Ttc28	tetratricopeptide repeat domain 28	7.20741e-06	0.0149359	-4.36833	-1.78045	-2.69858	-1.09989
NM_001267711	Eef2k	eukaryotic elongation factor-2 kinase	0.0376553	0.972255	-2.22764	-23.1841	-1.37615	-14.3222
NM_001267715	Pex2	peroxisomal biogenesis factor 2	0.0170562	3.7696e-05	-2.77524	-3.07137	-1.71443	-1.89737
NM_001267724	Asb13	ankyrin repeat and SOCS box-containing 13	0.210707	0.0113516	1.52193	-1.91574	0.94019	-1.18347
NM_001267796	6330403M23Rik	RIKEN cDNA 6330403M23 gene	0.00330188	0.00179322	-2.02323	-1.64705	-1.24987	-1.01748
NM_001270430	Gm5549	predicted gene 5549	0.0270286	0.717983	-1.91476	-0.25221	-1.18286	-0.155805
NM_001270446	Ccdc30	coiled-coil domain containing 30	0.00752472	0.000831959	-3.54384	-4.49116	-2.18924	-2.77446
NM_001270475	Mical3	microtubule associated monoxygenase, calponin and LIM domain containing 3	0.0144231	0.736867	-1.54006	0.151454	-0.951389	0.093562
NM_001270489	Gm19345	predicted gene, 19345	0.215417	0.0173527	2.59309	4.66273	1.60191	2.88045
NM_001270646	Prob1	proline rich basic protein 1	2.54418e-07	0.0661954	-5.20126	-1.2294	-3.21313	-0.759475
NM_001271005	C920025E04Rik	RIKEN cDNA C920025E04 gene	0.0169338	2.72259e-08	2.16636	4.02829	1.33829	2.48852
NM_001271349	Fbxw11	F-box and WD-40 domain protein 11	0.034155	0.167101	1.87021	1.1281	1.15534	0.696894
NM_001271358	Arrb2	arrestin, beta 2	0.0104175	0.288121	-2.34813	-0.635355	-1.45058	-0.392497
NM_001271403	Ephx2	epoxide hydrolase 2, cytoplasmic	0.607126	0.0120528	-5.06431	-6.9554	-3.12853	-4.29677
NM_001271407	Sorbs3	sorbin and SH3 domain containing 3	0.00237368	0.838228	-6.13934	-0.19959	-3.79264	-0.123299
NM_001271409	Sorbs3	sorbin and SH3 domain containing 3	3.42737e-08	0.0501692	-4.65501	-1.13343	-2.87568	-0.700186
NM_001271419	Ly6a	lymphocyte antigen 6 complex, locus A	5.84865e-13	0	4.72308	5.97499	2.91773	3.69111
NM_001271443	Ndufs8	NADH dehydrogenase (ubiquinone) Fe-S protein 8	0.423225	0.00113567	-0.623964	-2.17209	-0.38546	-1.34183
NM_001271509	Lsp1	lymphocyte specific 1	0.125365	0.03581	-11.1865	-2.07349	-6.91055	-1.28092
NM_001271545	Slc4a9	solute carrier family 4, sodium bicarbonate cotransporter, member 9	0.11384	0.0291016	2.66939	3.54133	1.64904	2.18769
NM_001271600	Ncaph2	non-SMC condensin II complex, subunit H2	1	0.0282063	0	-5.73315	0	-3.54171
NM_001271603	Socs1	suppressor of cytokine signaling 1	0.00168297	0.399554	9.26368	1.9375	5.72273	1.19691
NM_001271615	Fen1	flap structure specific endonuclease 1	0.735368	0.00414241	0.400961	2.49696	0.247698	1.54252
NM_001271759	Adra1a	adrenergic receptor, alpha 1a	0.0291321	0.0711479	-6.30881	-3.03577	-3.89733	-1.87538
NM_001271760	Adra1a	adrenergic receptor, alpha 1a	0.0253111	0.32902	-4.14632	-1.36685	-2.56143	-0.844383
NM_001271766	Gpr35	G protein-coupled receptor 35	0.857971	0.0341521	-13.3906	2.41058	-8.27215	1.48916
NM_001271772	Skil	SKI-like	0.0124736	0.00038877	2.03992	2.1604	1.26018	1.33461
NM_007398	Ada	adenosine deaminase	0.548737	9.79079e-06	0.551575	3.22378	0.340741	1.99152
NM_007403	Adam8	a disintegrin and metallopeptidase domain 8	0.0148326	0.000117022	2.46306	3.42469	1.52158	2.11564
NM_007405	Adcy6	adenylate cyclase 6	0.000499205	0.331272	-2.05028	-0.410575	-1.26658	-0.253637
NM_007408	Plin2	perilipin 2	0.097019	0.00422654	1.98635	2.01535	1.22709	1.245
NM_007412	Gpr182	G protein-coupled receptor 182	0.00237847	0.00526082	-1.94295	-1.30261	-1.20028	-0.804701
NM_007414	Adprh	ADP-ribosylarginine hydrolase	5.07835e-09	0.00032615	3.84324	1.85719	2.3742	1.1473
NM_007417	Adra2a	adrenergic receptor, alpha 2a	0.48734	0.0330434	1.63301	4.3783	1.00881	2.70474
NM_007420	Adrb2	adrenergic receptor, beta 2	0.00200103	0.0821476	2.48032	1.18972	1.53224	0.734962
NM_007423	Afp	alpha fetoprotein	0.428648	0	0.634157	8.76683	0.391757	5.4158
NM_007426	Angpt2	angiopoietin 2	0.000784518	0.000441314	4.554	4.47267	2.81328	2.76304
NM_007431	Alpl	alkaline phosphatase, liver/bone/kidney	0.164737	1.06954e-09	0.830455	2.68386	0.513022	1.65798
NM_007440	Alox12	arachidonate 12-lipoxygenase	0.008312	3.50758e-05	2.49777	3.39528	1.54302	2.09747
NM_007446	Amy1	amylase 1, salivary	0.765849	0.00576332	-0.283343	-1.80204	-0.175038	-1.11323
NM_007450	Slc25a4	solute carrier family 25 (mitochondrial carrier, adenine nucleotide translocator), member 4	0.223357	0.00495431	-0.901967	1.54536	-0.557199	0.954664
NM_007464	Birc3	baculoviral IAP repeat-containing 3	2.09369e-06	0.496854	2.89701	0.320655	1.78966	0.198088
NM_007465	Birc2	baculoviral IAP repeat-containing 2	1.20702e-08	0.00194737	3.6294	1.32387	2.2421	0.817834
NM_007467	Aplp1	amyloid beta (A4) precursor-like protein 1	0.464506	0.012711	0.951625	2.83926	0.587876	1.75398
NM_007468	Apoa4	apolipoprotein A-IV	0.476275	0.0228972	1.21419	1.92159	0.750079	1.18708
NM_007472	Aqp1	aquaporin 1	2.68435e-07	0.0519558	-3.24722	-0.883982	-2.006	-0.546089
NM_007473	Aqp7	aquaporin 7	0.0120668	0.229789	-2.30212	-0.897314	-1.42216	-0.554325
NM_007479	Arf4	ADP-ribosylation factor 4	0.000402046	0.0268166	2.78789	1.0116	1.72225	0.624929
NM_007483	Rhob	ras homolog gene family, member B	4.26725e-12	3.19652e-09	5.08443	2.48747	3.14096	1.53666
NM_007484	Rhoc	ras homolog gene family, member C	1.08358e-13	0	5.08842	4.96469	3.14342	3.06699
NM_007487	Arl4a	ADP-ribosylation factor-like 4A	6.1757e-05	0.00134003	2.93938	2.00257	1.81583	1.23711
NM_007488	Arnt2	aryl hydrocarbon receptor nuclear translocator 2	0.841494	0.047038	0.678652	5.36056	0.419244	3.31154
NM_007489	Arntl	aryl hydrocarbon receptor nuclear translocator-like	0.0453682	0.0562621	5.03035	4.40611	3.10755	2.72192
NM_007494	Ass1	argininosuccinate synthetase 1	0.632354	4.1905e-05	-0.475173	-2.71089	-0.293543	-1.67468
NM_007498	Atf3	activating transcription factor 3	1.63022e-10	1.10897e-06	5.09572	2.7759	3.14793	1.71484
NM_007499	Atm	ataxia telangiectasia mutated homolog (human)	3.02783e-07	0.0171903	3.14151	-1.16422	1.9407	-0.719208
NM_007502	Atp1b3	ATPase, Na+/K+ transporting, beta 3 polypeptide	0.00413872	0.261704	1.73325	0.46964	1.07073	0.290125
NM_007509	Atp6v1b2	ATPase, H+ transporting, lysosomal V1 subunit B2	0.000914164	0.0245196	2.43378	1.05057	1.50349	0.649
NM_007511	Atp7b	ATPase, Cu++ transporting, beta polypeptide	0.0682088	0.00134908	-1.31685	1.67358	-0.8135	1.03387
NM_007513	Slc7a1	solute carrier family 7 (cationic amino acid transporter, y+ system), member 1	0.00536452	6.83621e-09	2.16542	3.60255	1.33771	2.22551
NM_007523	Bak1	BCL2-antagonist/killer 1	0.000679367	7.3771e-05	2.42573	2.24796	1.49852	1.3887
NM_007533	Bckdha	branched chain ketoacid dehydrogenase E1, alpha polypeptide	0.184354	0.00132211	-0.999585	-1.71463	-0.617504	-1.05923
NM_007534	Bcl2a1b	B cell leukemia/lymphoma 2 related protein A1b	0.000505388	0.00116483	3.46892	2.95181	2.14296	1.82351
NM_007536	Bcl2a1d	B cell leukemia/lymphoma 2 related protein A1d	0.0414419	0.13216	6.22089	4.6812	3.84302	2.89186
NM_007544	Bid	BH3 interacting domain death agonist	4.90072e-05	0.000166362	2.45938	1.63123	1.51931	1.00771
NM_007546	Bik	BCL2-interacting killer	0.00106243	0.7667	-3.43161	-0.228207	-2.11991	-0.140977
NM_007548	Prdm1	PR domain containing 1, with ZNF domain	3.98257e-09	0.079028	6.02747	1.81931	3.72353	1.1239
NM_007557	Bmp7	bone morphogenetic protein 7	5.41585e-06	1.0197e-06	-5.20571	-5.48972	-3.21588	-3.39133
NM_007559	Bmp8b	bone morphogenetic protein 8b	0.0269394	8.63508e-08	1.97662	3.91597	1.22108	2.41913
NM_007561	Bmpr2	bone morphogenetic protein receptor, type II (serine/threonine kinase)	0.0313178	0.65399	1.72217	-0.322839	1.06389	-0.199437
NM_007564	Zfp36l1	zinc finger protein 36, C3H type-like 1	0.00363383	0.0915965	2.37006	0.826418	1.46413	0.510528
NM_007568	Btc	betacellulin, epidermal growth factor family member	0	8.43991e-07	6.37126	2.89933	3.93591	1.79109
NM_007569	Btg1	B cell translocation gene 1, anti-proliferative	1.80891e-05	1.61552e-06	2.6924	2.00508	1.66326	1.23866
NM_007570	Btg2	B cell translocation gene 2, anti-proliferative	1.19758e-05	4.11726e-05	3.50732	2.17325	2.16668	1.34255
NM_007585	Anxa2	annexin A2	0.00987809	0	1.63973	4.25479	1.01296	2.62844
NM_007599	Capg	capping protein (actin filament), gelsolin-like	0.00225104	2.37158e-07	3.38853	4.8276	2.0933	2.9823
NM_007602	Capn5	calpain 5	0.39902	0.00440053	0.681794	1.78673	0.421185	1.10377
NM_007603	Capn6	calpain 6	0.0320739	0.597447	-2.07681	0.414527	-1.28297	0.256078
NM_007604	Capza2	capping protein (actin filament) muscle Z-line, alpha 2	0.0139666	0.118021	1.5203	0.656642	0.939178	0.405647
NM_007606	Car3	carbonic anhydrase 3	0.323595	2.16756e-06	-1.49165	-5.17512	-0.921484	-3.19698
NM_007608	Car5a	carbonic anhydrase 5a, mitochondrial	6.96612e-05	2.68674e-14	-2.46565	-3.74069	-1.52318	-2.31085
NM_007609	Casp4	caspase 4, apoptosis-related cysteine peptidase	0	1.00911e-08	6.97099	3.91022	4.3064	2.41558
NM_007610	Casp2	caspase 2	0	0.000386802	5.70827	1.9621	3.52634	1.21211
NM_007611	Casp7	caspase 7	3.12847e-07	0.320502	3.21958	0.434159	1.98893	0.268206
NM_007618	Serpina6	serine (or cysteine) peptidase inhibitor, clade A, member 6	0.482466	3.09843e-10	0.751729	-4.03708	0.464388	-2.49395
NM_007623	Cbx2	chromobox 2	7.85665e-07	0.180046	-3.60298	-0.668483	-2.22578	-0.412962
NM_007631	Ccnd1	cyclin D1	0.307811	5.21081e-05	-0.662247	2.02836	-0.40911	1.25304
NM_007633	Ccne1	cyclin E1	0.0817846	6.47866e-05	1.53273	2.91527	0.946857	1.80094
NM_007635	Ccng2	cyclin G2	4.76331e-07	0.012167	3.1001	1.11976	1.91512	0.691745
NM_007640	Cd1d2	CD1d2 antigen	0.00745096	0.0422422	-5.69365	-2.74472	-3.51731	-1.69558
NM_007644	Scarb2	scavenger receptor class B, member 2	0.00501097	0.000508343	1.76099	1.46968	1.08787	0.907911
NM_007646	Cd38	CD38 antigen	0.000370095	0.000322155	2.20278	1.72151	1.36079	1.06348
NM_007649	Cd48	CD48 antigen	0.0402381	0.0319668	1.67406	1.48886	1.03417	0.919759
NM_007651	Cd53	CD53 antigen	0.000554219	0.00010363	2.16074	1.90835	1.33482	1.1789
NM_007652	Cd59a	CD59a antigen	0.0352749	0.00275313	-2.04662	-1.82032	-1.26432	-1.12452
NM_007653	Cd63	CD63 antigen	1.83858e-05	1.33227e-15	3.30397	4.67479	2.04106	2.8879
NM_007662	Cdh15	cadherin 15	0.00175127	0.431426	6.07658	-2.66794	3.75387	-1.64815
NM_007665	Cdh3	cadherin 3	0.0371746	0.257303	2.66777	1.25908	1.64804	0.777812
NM_007669	Cdkn1a	cyclin-dependent kinase inhibitor 1A (P21)	0.00067908	3.10418e-12	2.70294	3.33927	1.66977	2.06287
NM_007670	Cdkn2b	cyclin-dependent kinase inhibitor 2B (p15, inhibits CDK4)	0.197816	0.0151337	1.63203	2.72017	1.0082	1.68041
NM_007679	Cebpd	CCAAT/enhancer binding protein (C/EBP), delta	4.76434e-10	0.0528723	4.59146	1.1923	2.83642	0.736556
NM_007681	Cenpa	centromere protein A	1.54282e-05	0.00614998	-3.81658	-1.77391	-2.35773	-1.09585
NM_007682	Cenpb	centromere protein B	0.0016195	0.0188602	-1.9218	-1.06946	-1.18721	-0.660672
NM_007690	Chd1	chromodomain helicase DNA binding protein 1	0.00188515	0.0535197	1.85227	0.810509	1.14426	0.5007
NM_007691	Chek1	checkpoint kinase 1	0.0196621	0.00442782	2.28427	2.46711	1.41113	1.52408
NM_007696	Ovgp1	oviductal glycoprotein 1	0.0515277	0.0118651	-1.81758	-2.31561	-1.12283	-1.43049
NM_007703	Elovl3	elongation of very long chain fatty acids (FEN1/Elo2, SUR4/Elo3, yeast)-like 3	1.54101e-08	0	-4.92228	-11.1572	-3.04079	-6.89245
NM_007704	Inadl	InaD-like (Drosophila)	0.142683	0.00586296	-1.79678	-4.17	-1.10998	-2.57606
NM_007705	Cirbp	cold inducible RNA binding protein	0.000411121	0.0913158	-2.31838	-0.782509	-1.4322	-0.483403
NM_007707	Socs3	suppressor of cytokine signaling 3	2.44932e-10	0.0322847	4.14863	1.01109	2.56286	0.624613
NM_007717	Cmah	cytidine monophospho-N-acetylneuraminic acid hydroxylase	0.00552787	9.32587e-14	-2.89773	-5.52961	-1.7901	-3.41597
NM_007730	Col12a1	collagen, type XII, alpha 1	0.199663	0.000760589	-1.09019	2.15342	-0.673477	1.3303
NM_007731	Col13a1	collagen, type XIII, alpha 1	0.000595168	0.659345	-3.28571	-0.311823	-2.02978	-0.192632
NM_007737	Col5a2	collagen, type V, alpha 2	0.565488	0.00923294	0.442779	1.58659	0.273531	0.980135
NM_007742	Col1a1	collagen, type I, alpha 1	0.178238	5.39752e-05	0.889439	2.05484	0.54946	1.2694
NM_007746	Map3k8	mitogen-activated protein kinase kinase kinase 8	9.03722e-13	0.0019866	5.41153	2.11768	3.34303	1.30822
NM_007749	Cox7c	cytochrome c oxidase subunit VIIc	0.695376	0.000762708	-0.265533	-1.91866	-0.164036	-1.18527
NM_007750	Cox8a	cytochrome c oxidase subunit VIIIa	0.339634	0.00155839	-0.715163	-1.67763	-0.441799	-1.03637
NM_007757	Cpox	coproporphyrinogen oxidase	0.0122774	0.71277	-1.59596	0.161082	-0.985919	0.0995101
NM_007760	Crat	carnitine acetyltransferase	0.0102405	0.146061	-1.7517	0.721205	-1.08213	0.445532
NM_007761	Crcp	calcitonin gene-related peptide-receptor component protein	0.864217	0.000195667	0.0995176	1.58219	0.061478	0.977413
NM_007764	Crkl	v-crk sarcoma virus CT10 oncogene homolog (avian)-like	0.00112503	0.00115059	1.96576	1.4838	1.21437	0.916635
NM_007769	Dmbt1	deleted in malignant brain tumors 1	2.22045e-16	0.140923	-9.70848	0.995692	-5.99751	0.615099
NM_007771	Cry1	cryptochrome 1 (photolyase-like)	0.00117869	7.96735e-06	2.33273	2.56247	1.44107	1.58299
NM_007778	Csf1	colony stimulating factor 1 (macrophage)	8.55134e-10	1.45602e-07	5.0004	3.10041	3.08905	1.91531
NM_007780	Csf2rb	colony stimulating factor 2 receptor, beta, low-affinity (granulocyte-macrophage)	0.11324	0.0090882	1.14133	1.51092	0.705066	0.933385
NM_007781	Csf2rb2	colony stimulating factor 2 receptor, beta 2, low-affinity (granulocyte-macrophage)	0.00128499	0.0019927	2.65015	2.19933	1.63716	1.35866
NM_007791	Csrp1	cysteine and glycine-rich protein 1	2.15149e-08	9.92273e-08	3.60052	2.33528	2.22426	1.44264
NM_007793	Cstb	cystatin B	0.658678	9.81492e-08	0.258651	2.23922	0.159784	1.3833
NM_007795	Ctf1	cardiotrophin 1	0.0217939	0.582836	-2.15176	0.385273	-1.32927	0.238006
NM_007799	Ctse	cathepsin E	3.50226e-08	3.62464e-10	-10.9739	-5.54158	-6.77923	-3.42337
NM_007804	Cux2	cut-like homeobox 2	8.9971e-09	0.000112896	-5.28566	-2.84306	-3.26527	-1.75633
NM_007805	Cyb561	cytochrome b-561	6.57512e-06	0.00197196	3.40302	1.96405	2.10225	1.21331
NM_007806	Cyba	cytochrome b-245, alpha polypeptide	0.0723456	9.22524e-05	1.22695	2.07728	0.75796	1.28326
NM_007807	Cybb	cytochrome b-245, beta polypeptide	9.6517e-11	7.48265e-05	4.29596	1.87061	2.65387	1.15559
NM_007811	Cyp26a1	cytochrome P450, family 26, subfamily a, polypeptide 1	0.0313493	0.155493	-1.86937	-0.976829	-1.15482	-0.603446
NM_007812	Cyp2a5	cytochrome P450, family 2, subfamily a, polypeptide 5	0.192602	0.0288847	-1.594	-2.04102	-0.984711	-1.26086
NM_007815	Cyp2c29	cytochrome P450, family 2, subfamily c, polypeptide 29	0.740657	0.000990626	-0.381472	-2.53218	-0.235658	-1.56428
NM_007817	Cyp2f2	cytochrome P450, family 2, subfamily f, polypeptide 2	0.275624	0.00139586	-1.10646	-2.2235	-0.683524	-1.37359
NM_007819	Cyp3a13	cytochrome P450, family 3, subfamily a, polypeptide 13	0.0196638	0.000401566	1.76837	1.64452	1.09243	1.01592
NM_007820	Cyp3a16	cytochrome P450, family 3, subfamily a, polypeptide 16	0.0364669	0.200556	-1.87183	-0.881486	-1.15634	-0.544547
NM_007823	Cyp4b1	cytochrome P450, family 4, subfamily b, polypeptide 1	0.0238057	0.963445	-1.58354	0.0237179	-0.978248	0.014652
NM_007824	Cyp7a1	cytochrome P450, family 7, subfamily a, polypeptide 1	0	0.00289589	-7.37072	-1.45345	-4.55334	-0.897885
NM_007825	Cyp7b1	cytochrome P450, family 7, subfamily b, polypeptide 1	7.10019e-08	0	-3.71521	-4.65215	-2.29511	-2.87391
NM_007829	Daxx	Fas death domain-associated protein	0	1.39937e-11	8.4819	4.36062	5.23978	2.69382
NM_007830	Dbi	diazepam binding inhibitor	0.656937	1.49964e-06	-0.467016	-3.28799	-0.288504	-2.03119
NM_007832	Dck	deoxycytidine kinase	0.000175311	0.0749427	2.44588	0.958796	1.51097	0.592306
NM_007836	Gadd45a	growth arrest and DNA-damage-inducible 45 alpha	0.894803	1.46228e-08	0.0847674	2.64159	0.0523659	1.63187
NM_007837	Ddit3	DNA-damage inducible transcript 3	0.760709	2.16251e-08	0.318766	4.47454	0.196921	2.76419
NM_007843	Defb1	defensin beta 1	3.82147e-10	0.0441723	4.48371	1.15262	2.76986	0.712045
NM_007854	Slc29a2	solute carrier family 29 (nucleoside transporters), member 2	0.0244943	0.198339	-2.8565	1.08831	-1.76463	0.672317
NM_007859	Dffb	DNA fragmentation factor, beta subunit	0.266884	0.0116286	-0.8692	-1.70406	-0.536957	-1.0527
NM_007860	Dio1	deiodinase, iodothyronine, type I	0.298262	0.000385117	-0.701939	-1.85232	-0.43363	-1.14429
NM_007865	Dll1	delta-like 1 (Drosophila)	2.40967e-11	0.420235	4.42494	-0.465765	2.73355	-0.287731
NM_007880	Arid3a	AT rich interactive domain 3A (BRIGHT-like)	0.731633	4.72069e-05	0.331418	3.06933	0.204737	1.89611
NM_007891	E2f1	E2F transcription factor 1	0.0101716	0.947797	-2.13326	0.0409659	-1.31784	0.0253071
NM_007898	Ebp	phenylalkylamine Ca2+ antagonist (emopamil) binding protein	0.611805	4.05079e-06	-0.391726	-2.44571	-0.241993	-1.51086
NM_007912	Egfr	epidermal growth factor receptor	0.853611	0.0362005	-0.832067	-2.87537	-0.514018	-1.77629
NM_007914	Ehf	ets homologous factor	0.421833	0.0468459	0.792037	1.67784	0.489289	1.0365
NM_007917	Eif4e	eukaryotic translation initiation factor 4E	0.634422	0.000620636	0.284609	1.51303	0.17582	0.93469
NM_007920	Elf1	E74-like factor 1	2.00597e-09	0.000506632	4.84936	2.09091	2.99574	1.29168
NM_007921	Elf3	E74-like factor 3	5.05722e-08	0.00101425	7.21827	3.97904	4.45916	2.45809
NM_007923	Elk4	ELK4, member of ETS oncogene family	0.00046064	0.614799	2.37411	0.28963	1.46663	0.178922
NM_007925	Eln	elastin	0.00680301	0.0745203	-2.38389	-1.34307	-1.47267	-0.829696
NM_007930	Enc1	ectodermal-neural cortex 1	7.78266e-13	8.07598e-12	4.60914	3.19854	2.84734	1.97593
NM_007931	Endog	endonuclease G	0.00593028	0.00193254	-1.8867	-1.63416	-1.16553	-1.00952
NM_007933	Eno3	enolase 3, beta muscle	0.0455275	0.169099	-4.92372	-0.910046	-3.04168	-0.56219
NM_007943	Eps15	epidermal growth factor receptor pathway substrate 15	0.0525098	0.0391029	1.89975	1.62793	1.17359	1.00567
NM_007950	Ereg	epiregulin	0.0789364	9.54118e-05	2.38109	4.77122	1.47094	2.94747
NM_007953	Esrra	estrogen related receptor, alpha	0.00464948	0.534704	-2.06326	0.306365	-1.2746	0.18926
NM_007956	Esr1	estrogen receptor 1 (alpha)	0.00227048	4.28604e-05	2.22556	2.4318	1.37486	1.50227
NM_007961	Etv6	ets variant gene 6 (TEL oncogene)	5.43521e-12	0.00433161	4.49103	1.29549	2.77438	0.800299
NM_007962	Mpzl2	myelin protein zero-like 2	1.90958e-14	0.159025	-5.17863	-0.59579	-3.19915	-0.368055
NM_007974	F2rl1	coagulation factor II (thrombin) receptor-like 1	0.435647	0.0115888	1.45803	4.1058	0.900712	2.5364
NM_007981	Acsl1	acyl-CoA synthetase long-chain family member 1	0.023381	0.00777429	-2.44198	-1.89226	-1.50856	-1.16896
NM_007982	Ptk2	PTK2 protein tyrosine kinase 2	1.97428e-05	0.00823734	2.65019	1.21299	1.63718	0.749337
NM_007986	Fap	fibroblast activation protein	2.06302e-12	0.0682184	7.87184	2.09196	4.86291	1.29233
NM_007987	Fas	Fas (TNF receptor superfamily member 6)	3.78608e-08	0.0215516	3.47853	1.01491	2.1489	0.626968
NM_007988	Fasn	fatty acid synthase	0.0422997	1.11022e-15	-1.6616	-4.84934	-1.02647	-2.99573
NM_007993	Fbn1	fibrillin 1	0.00186138	0.000302316	2.33539	2.25447	1.44271	1.39272
NM_007995	Fcna	ficolin A	0.586864	0.000402546	-0.319305	-1.56317	-0.197254	-0.965662
NM_008010	Fgfr3	fibroblast growth factor receptor 3	0.0465379	0.48878	-7.219	-1.36256	-4.45961	-0.841735
NM_008011	Fgfr4	fibroblast growth factor receptor 4	2.17451e-05	0.0592266	-2.63724	-0.812241	-1.62918	-0.50177
NM_008012	Akr1b8	aldo-keto reductase family 1, member B8	0.00136828	0.147971	-2.55975	0.819836	-1.58131	0.506462
NM_008013	Fgl2	fibrinogen-like protein 2	0	1.40686e-08	6.39169	3.62662	3.94853	2.24038
NM_008030	Fmo3	flavin containing monooxygenase 3	0.000124497	7.90539e-08	-3.09952	3.45869	-1.91476	2.13664
NM_008031	Fmr1	fragile X mental retardation syndrome 1	4.34197e-07	0.00137279	3.10171	1.38644	1.91611	0.856487
NM_008037	Fosl2	fos-like antigen 2	4.23047e-06	2.74287e-07	2.81606	2.38555	1.73965	1.4737
NM_008039	Fpr2	formyl peptide receptor 2	6.73033e-10	0.000527595	5.73326	3.04477	3.54178	1.88094
NM_008046	Fst	follistatin	0.00158364	8.43769e-15	2.45631	4.84442	1.51741	2.99269
NM_008047	Fstl1	follistatin-like 1	0.0848696	0.000648459	1.15773	1.78859	0.7152	1.10492
NM_008051	Fut1	fucosyltransferase 1	0.000233144	0.694049	-4.59555	-0.299618	-2.83895	-0.185092
NM_008055	Fzd4	frizzled homolog 4 (Drosophila)	0.011348	0.0966324	-1.87856	0.897997	-1.1605	0.554747
NM_008057	Fzd7	frizzled homolog 7 (Drosophila)	1.21858e-06	0.305948	3.08241	0.477585	1.90419	0.295033
NM_008059	G0s2	G0/G1 switch gene 2	0	0.128771	-7.22997	0.68772	-4.46639	0.424846
NM_008061	G6pc	glucose-6-phosphatase, catalytic	1.05849e-12	0.469563	-5.09455	0.376225	-3.14721	0.232417
NM_008063	Slc37a4	solute carrier family 37 (glucose-6-phosphate transporter), member 4	0.00107046	0.698315	-2.05539	-0.178158	-1.26974	-0.110059
NM_008079	Galc	galactosylceramidase	0.0010892	0.0431212	-2.46397	-1.16051	-1.52214	-0.716918
NM_008084	Gapdh	glyceraldehyde-3-phosphate dehydrogenase	0.0326099	0.034351	-3.30695	-2.86964	-2.0429	-1.77275
NM_008086	Gas1	growth arrest specific 1	2.9432e-12	1.27082e-06	-6.00518	-2.87636	-3.70976	-1.7769
NM_008088	Gas7	growth arrest specific 7	0.000526809	0.27316	-2.56109	-0.769155	-1.58214	-0.475153
NM_008090	Gata2	GATA binding protein 2	0.568597	0.00605769	-0.546531	2.13436	-0.337625	1.31852
NM_008091	Gata3	GATA binding protein 3	0.196613	0.0365878	2.28857	3.4584	1.41379	2.13646
NM_008101	Gcgr	glucagon receptor	0.0213144	0.571607	-1.54342	-0.275851	-0.953464	-0.17041
NM_008102	Gch1	GTP cyclohydrolase 1	0.545382	0.00313485	-0.456255	-1.57653	-0.281856	-0.973915
NM_008116	Ggt1	gamma-glutamyltransferase 1	0.0184609	0.24038	3.06634	1.42011	1.89426	0.877289
NM_008120	Gja4	gap junction protein, alpha 4	5.31374e-06	0.000175622	3.06517	2.0907	1.89354	1.29155
NM_008131	Glul	glutamate-ammonia ligase (glutamine synthetase)	0.0568392	2.49006e-09	-1.82689	-4.11543	-1.12858	-2.54235
NM_008135	Slc6a9	solute carrier family 6 (neurotransmitter transporter, glycine), member 9	1.1171e-08	0.381395	3.88991	0.383437	2.40303	0.236872
NM_008140	Gnat1	guanine nucleotide binding protein, alpha transducing 1	0.000675699	0.000175883	-2.06925	-1.66079	-1.2783	-1.02597
NM_008147	Gp49a	glycoprotein 49 A	1.37098e-06	1.34644e-10	3.9537	4.48022	2.44244	2.7677
NM_008150	Gpc4	glypican 4	0.000782031	0.000167133	1.99921	1.58742	1.23503	0.980647
NM_008151	Gpr12	G-protein coupled receptor 12	0.999556	0.00156046	-31.2738	-6.16566	-19.3197	-3.8089
NM_008152	Gpr65	G-protein coupled receptor 65	0.565217	0.00404077	0.485211	1.96944	0.299744	1.21664
NM_008161	Gpx3	glutathione peroxidase 3	0.140529	0.00104184	0.979294	1.65707	0.604969	1.02367
NM_008168	Grik5	glutamate receptor, ionotropic, kainate 5 (gamma 2)	0.0136244	3.44388e-07	-1.6667	-2.78443	-1.02962	-1.72011
NM_008174	Grm8	glutamate receptor, metabotropic 8	0.194962	0.00643002	-8.96301	-6.9346	-5.53699	-4.28392
NM_008175	Grn	granulin	0.00379426	2.26092e-07	2.70003	2.72695	1.66797	1.6846
NM_008176	Cxcl1	chemokine (C-X-C motif) ligand 1	0	2.37588e-14	7.56677	4.27477	4.67445	2.64078
NM_008181	Gsta1	glutathione S-transferase, alpha 1 (Ya)	0.476232	0.000455088	-0.479537	1.74352	-0.296239	1.07708
NM_008182	Gsta2	glutathione S-transferase, alpha 2 (Yc2)	0.177447	2.60354e-07	-0.78846	-2.25557	-0.487079	-1.3934
NM_008183	Gstm2	glutathione S-transferase, mu 2	0.000423983	0.00678279	-2.10298	-1.18665	-1.29914	-0.733064
NM_008184	Gstm6	glutathione S-transferase, mu 6	0.291641	0.000603714	-0.668421	-1.57358	-0.412924	-0.972093
NM_008185	Gstt1	glutathione S-transferase, theta 1	0.325575	2.32829e-06	-0.7197	-2.41777	-0.444602	-1.4936
NM_008187	Gtl3	gene trap locus 3	0.000178322	0.0171661	-2.36904	-1.07372	-1.4635	-0.663301
NM_008199	H2-Bl	histocompatibility 2, blastocyst	0.00137383	0.136099	-3.67986	-1.33199	-2.27327	-0.82285
NM_008211	H3f3b	H3 histone, family 3B	0.000374569	0.00116796	2.95297	1.53379	1.82423	0.947516
NM_008212	Hadh	hydroxyacyl-Coenzyme A dehydrogenase	0.162144	0.000758576	-1.15399	-1.95296	-0.71289	-1.20646
NM_008218	Hba-a1	hemoglobin alpha, adult chain 1	0.899655	0	0.0760457	-6.70505	0.046978	-4.14211
NM_008226	Hcn2	hyperpolarization-activated, cyclic nucleotide-gated K+ 2	0.121384	0.0257768	2.354	3.12199	1.45421	1.92864
NM_008227	Hcn3	hyperpolarization-activated, cyclic nucleotide-gated K+ 3	8.61271e-08	6.66134e-16	-4.07322	-5.17437	-2.51627	-3.19652
NM_008228	Hdac1	histone deacetylase 1	2.01008e-05	0.155633	2.97326	0.853563	1.83676	0.527297
NM_008239	Foxq1	forkhead box Q1	0.000155193	0.000104238	-2.62302	-2.07605	-1.6204	-1.2825
NM_008249	Tfb2m	transcription factor B2, mitochondrial	0.00608139	0.000112253	-2.07116	-2.3968	-1.27948	-1.48065
NM_008250	Hlx	H2.0-like homeobox	0.0123822	0.116622	-1.93349	-0.957083	-1.19443	-0.591248
NM_008254	Hmgcl	3-hydroxy-3-methylglutaryl-Coenzyme A lyase	0.132475	0.00017668	-1.03141	-1.82568	-0.637161	-1.12783
NM_008255	Hmgcr	3-hydroxy-3-methylglutaryl-Coenzyme A reductase	0.171366	6.48488e-09	-0.87208	-2.76088	-0.538736	-1.70556
NM_008259	Foxa1	forkhead box A1	0.00295179	0.00475213	-1.84114	-1.28249	-1.13738	-0.792269
NM_008260	Foxa3	forkhead box A3	0.000662507	0.0461598	2.17008	0.859654	1.34059	0.53106
NM_008262	Onecut1	one cut domain, family member 1	0.000346711	0.554589	-2.84023	-0.354282	-1.75458	-0.218861
NM_008287	Hrsp12	heat-responsive protein 12	0.38702	0.00027228	-0.869211	-2.50557	-0.536964	-1.54784
NM_008290	Hsd17b2	hydroxysteroid (17-beta) dehydrogenase 2	0.000825952	0.952888	-2.07435	0.0258769	-1.28145	0.0159857
NM_008293	Hsd3b1	hydroxy-delta-5-steroid dehydrogenase, 3 beta- and steroid delta-isomerase 1	0.39644	0.0286429	-0.864662	1.80753	-0.534154	1.11662
NM_008295	Hsd3b5	hydroxy-delta-5-steroid dehydrogenase, 3 beta- and steroid delta-isomerase 5	3.95132e-06	1.31228e-13	-13.3926	-9.34316	-8.27343	-5.77183
NM_008297	Hsf2	heat shock factor 2	0.00397523	0.697409	-1.71784	0.165498	-1.06121	0.102238
NM_008317	Hyal1	hyaluronoglucosaminidase 1	0.0140385	0.0564594	-1.55737	0.853631	-0.962082	0.527339
NM_008320	Irf8	interferon regulatory factor 8	1.36264e-09	0.00706243	3.87129	1.38147	2.39153	0.853417
NM_008321	Id3	inhibitor of DNA binding 3	0.000533249	2.23786e-07	2.51501	2.37879	1.55367	1.46952
NM_008326	Irgm1	immunity-related GTPase family M member 1	1.11553e-11	0	7.38779	5.53283	4.56388	3.41796
NM_008329	Ifi204	interferon activated gene 204	1.33227e-15	4.44089e-16	5.2506	3.98176	3.24361	2.45977
NM_008330	Ifi47	interferon gamma inducible protein 47	1.9984e-14	0	8.39141	3.97224	5.18388	2.45389
NM_008331	Ifit1	interferon-induced protein with tetratricopeptide repeats 1	3.94573e-12	0	12.3472	9.14426	7.62758	5.64896
NM_008332	Ifit2	interferon-induced protein with tetratricopeptide repeats 2	2.22045e-16	0	13.0977	9.20877	8.09122	5.68881
NM_008337	Ifng	interferon gamma	0.0283442	0.274879	7.85009	4.09661	4.84947	2.53072
NM_008339	Cd79b	CD79B antigen	0.0838687	0.0097881	-1.54285	-2.16218	-0.953109	-1.33571
NM_008340	Igfals	insulin-like growth factor binding protein, acid labile subunit	0.000978412	0.208405	-2.05005	-0.570916	-1.26644	-0.352689
NM_008341	Igfbp1	insulin-like growth factor binding protein 1	0.00372993	1.88341e-08	2.96045	3.42045	1.82885	2.11302
NM_008342	Igfbp2	insulin-like growth factor binding protein 2	0.238546	0.00164775	-1.13646	-2.24993	-0.702057	-1.38992
NM_008343	Igfbp3	insulin-like growth factor binding protein 3	0.00309357	2.46641e-05	-2.02731	-2.16264	-1.25239	-1.33599
NM_008348	Il10ra	interleukin 10 receptor, alpha	9.95607e-05	0.0726015	2.65428	1.02812	1.63971	0.635134
NM_008353	Il12rb1	interleukin 12 receptor, beta 1	0.0436999	0.61273	1.88102	0.441913	1.16202	0.272996
NM_008356	Il13ra2	interleukin 13 receptor, alpha 2	0.00376615	0.036676	-5.81676	-2.20616	-3.59336	-1.36288
NM_008359	Il17ra	interleukin 17 receptor A	1.47558e-05	0.00146225	2.66581	1.38911	1.64683	0.858135
NM_008361	Il1b	interleukin 1 beta	0.00504153	0.931474	2.24893	-0.0630186	1.3893	-0.0389304
NM_008362	Il1r1	interleukin 1 receptor, type I	6.21187e-06	0.144475	3.14345	-0.675609	1.9419	-0.417364
NM_008368	Il2rb	interleukin 2 receptor, beta chain	0.0136616	0.000367442	2.03496	2.48213	1.25712	1.53336
NM_008369	Il3ra	interleukin 3 receptor, alpha chain	0.000602943	2.34979e-05	2.79473	2.85421	1.72647	1.76322
NM_008371	Il7	interleukin 7	1.02016e-07	0.000774642	6.50725	3.93641	4.01992	2.43176
NM_008381	Inhbb	inhibin beta-B	2.23421e-12	2.05407e-08	5.19901	3.61231	3.21174	2.23154
NM_008382	Inhbe	inhibin beta E	0	0.000613087	-6.36283	1.46906	-3.9307	0.907528
NM_008384	Inpp1	inositol polyphosphate-1-phosphatase	0	2.64149e-05	6.63473	2.26839	4.09867	1.40132
NM_008385	Inpp5b	inositol polyphosphate-5-phosphatase B	6.41881e-06	0.479062	2.86933	0.300923	1.77256	0.185898
NM_008390	Irf1	interferon regulatory factor 1	3.32503e-11	9.78054e-07	6.3113	3.3007	3.89887	2.03904
NM_008391	Irf2	interferon regulatory factor 2	1.60846e-05	0.694605	2.82029	-0.168153	1.74226	-0.103878
NM_008392	Irg1	immunoresponsive gene 1	0	6.67442e-09	11.7648	7.53791	7.26785	4.65662
NM_008394	Irf9	interferon regulatory factor 9	0.0145921	0.307507	5.43794	-2.06101	3.35934	-1.27321
NM_008397	Itga6	integrin alpha 6	0.00957193	0.000547155	2.36037	2.60334	1.45814	1.60824
NM_008401	Itgam	integrin alpha M	0.874689	0.00251222	0.158451	2.45013	0.0978846	1.51359
NM_008404	Itgb2	integrin beta 2	0.709309	0.0003691	0.258927	1.88186	0.159955	1.16254
NM_008407	Itih3	inter-alpha trypsin inhibitor, heavy chain 3	0.0337769	7.11699e-05	2.53038	2.46172	1.56317	1.52075
NM_008409	Itm2a	integral membrane protein 2A	0.209297	0.0423603	-1.17935	-1.95327	-0.728555	-1.20665
NM_008412	Ivl	involucrin	0.000954007	0.00238306	6.7944	6.07116	4.19731	3.75052
NM_008415	Jrk	jerky	0.90138	0.0196487	0.104542	1.5125	0.064582	0.934365
NM_008416	Junb	Jun-B oncogene	0.000192557	0.400097	2.79856	0.440365	1.72884	0.27204
NM_008417	Kcna2	potassium voltage-gated channel, shaker-related subfamily, member 2	1.27372e-05	0.000131109	-6.51183	-3.31282	-4.02275	-2.04653
NM_008422	Kcnc3	potassium voltage gated channel, Shaw-related subfamily, member 3	0.000149724	0.677392	-2.92489	-0.234154	-1.80688	-0.144651
NM_008446	Kif4	kinesin family member 4	0.737473	0.0481561	-0.369143	1.82312	-0.228042	1.12625
NM_008447	Kif5a	kinesin family member 5A	0.0484843	0.0183403	-2.92097	-2.54906	-1.80446	-1.57471
NM_008448	Kif5b	kinesin family member 5B	0.00201181	0.00466854	1.85491	1.24992	1.14589	0.772149
NM_008449	Kif5c	kinesin family member 5C	2.69946e-05	3.32193e-05	5.13235	4.72866	3.17056	2.92118
NM_008455	Klkb1	kallikrein B, plasma 1	0.231137	9.47682e-05	-0.793494	-1.73587	-0.490189	-1.07235
NM_008458	Serpina3c	serine (or cysteine) peptidase inhibitor, clade A, member 3C	0	0	-12.2707	-12.189	-7.58037	-7.52988
NM_008462	Klra2	killer cell lectin-like receptor, subfamily A, member 2	0.000589741	0.157016	2.89737	1.08414	1.78988	0.66974
NM_008466	Kpna3	karyopherin (importin) alpha 3	5.40098e-05	0.440612	2.52404	0.322279	1.55925	0.199091
NM_008467	Kpna4	karyopherin (importin) alpha 4	0.000143032	0.00780417	2.37103	1.11857	1.46473	0.691009
NM_008471	Krt19	keratin 19	0.000680657	0.00289704	-3.57815	2.16557	-2.21044	1.3378
NM_008479	Lag3	lymphocyte-activation gene 3	0.0450932	3.20924e-05	1.96353	3.45981	1.21299	2.13733
NM_008485	Lamc2	laminin, gamma 2	0.0569741	0.0113775	2.1272	2.57589	1.3141	1.59128
NM_008486	Anpep	alanyl (membrane) aminopeptidase	0.00314948	1.92201e-06	1.93279	2.03356	1.194	1.25625
NM_008489	Lbp	lipopolysaccharide binding protein	1.0226e-06	6.29514e-09	4.09657	2.62827	2.5307	1.62364
NM_008491	Lcn2	lipocalin 2	0	0	9.84898	9.07705	6.08431	5.60744
NM_008492	Ldhb	lactate dehydrogenase B	0.455766	0.0332693	-0.601102	-1.50742	-0.371337	-0.931224
NM_008504	Gzmm	granzyme M (lymphocyte met-ase 1)	0.304104	0.0300588	1.10891	1.97549	0.685038	1.22038
NM_008506	Mycl1	v-myc myelocytomatosis viral oncogene homolog 1, lung carcinoma derived (avian)	0.00099153	0.168235	-2.40344	-0.741136	-1.48475	-0.457844
NM_008508	Lor	loricrin	0.043263	0.344673	-4.21677	-1.16481	-2.60495	-0.719575
NM_008510	Xcl1	chemokine (C motif) ligand 1	0.0103543	0.0903538	3.65393	2.44103	2.25725	1.50797
NM_008511	Lrmp	lymphoid-restricted membrane protein	0.0193964	0.446355	-2.28603	0.54099	-1.41222	0.334202
NM_008513	Lrp5	low density lipoprotein receptor-related protein 5	0.00931494	0.0323969	-1.52002	0.914221	-0.939005	0.564769
NM_008521	Ltc4s	leukotriene C4 synthase	0.00646675	0.774586	-6.18091	-0.271615	-3.81832	-0.167793
NM_008522	Ltf	lactotransferrin	0.0435716	0.000189293	2.8897	4.56588	1.78514	2.82062
NM_008523	Ltk	leukocyte tyrosine kinase	0.0393119	0.852193	4.22292	0.45703	2.60875	0.282335
NM_008525	Alad	aminolevulinate, delta-, dehydratase	0.000555073	0.000856318	-2.31083	-1.71382	-1.42754	-1.05873
NM_008528	Blnk	B cell linker	1.25877e-12	4.33596e-05	5.13335	2.54189	3.17118	1.57028
NM_008533	Cd180	CD180 antigen	1.09211e-07	2.22489e-13	4.65409	5.53749	2.87511	3.42084
NM_008534	Ly9	lymphocyte antigen 9	0.0290781	4.9611e-06	1.93841	3.37762	1.19747	2.08656
NM_008536	Tm4sf1	transmembrane 4 superfamily member 1	0.00877261	0.535912	1.59058	0.291846	0.982595	0.180291
NM_008537	Amacr	alpha-methylacyl-CoA racemase	0.00253499	0.961436	-1.89483	0.0217314	-1.17055	0.0134248
NM_008539	Smad1	SMAD family member 1	0.000250445	0.00889286	2.19784	1.17459	1.35774	0.725614
NM_008542	Smad6	SMAD family member 6	0.135973	0.00178631	-1.08993	1.67369	-0.673313	1.03394
NM_008555	Masp1	mannan-binding lectin serine peptidase 1	0.722953	8.97695e-07	0.215213	2.2145	0.13295	1.36803
NM_008562	Mcl1	myeloid cell leukemia sequence 1	0.0146818	0.0233558	1.84193	1.05775	1.13787	0.653436
NM_008563	Mcm3	minichromosome maintenance deficient 3 (S. cerevisiae)	0.538544	0.00327708	0.472569	1.78704	0.291934	1.10396
NM_008564	Mcm2	minichromosome maintenance deficient 2 mitotin (S. cerevisiae)	0.666438	0.00625228	-0.32032	1.55194	-0.197881	0.958726
NM_008566	Mcm5	minichromosome maintenance deficient 5, cell division cycle 46 (S. cerevisiae)	0.637096	0.000145008	0.394742	2.47764	0.243856	1.53059
NM_008567	Mcm6	minichromosome maintenance deficient 6 (MIS5 homolog, S. pombe) (S. cerevisiae)	0.000126348	1.131e-08	2.70754	3.30059	1.67261	2.03897
NM_008575	Mdm4	transformed mouse 3T3 cell double minute 4	0.00179204	0.315791	1.90116	-0.472805	1.17446	-0.29208
NM_008577	Slc3a2	solute carrier family 3 (activators of dibasic and neutral amino acid transport), member 2	0.125778	0.000323051	1.39813	2.25406	0.863711	1.39247
NM_008595	Mfng	MFNG O-fucosylpeptide 3-beta-N-acetylglucosaminyltransferase	0.00127753	0.231189	-6.21717	-1.03222	-3.84072	-0.637667
NM_008599	Cxcl9	chemokine (C-X-C motif) ligand 9	2.42839e-10	0	8.6456	4.2445	5.34091	2.62208
NM_008604	Mme	membrane metallo endopeptidase	0.796336	9.32587e-15	-0.164582	-4.61846	-0.101672	-2.8531
NM_008605	Mmp12	matrix metallopeptidase 12	0.555397	7.45715e-12	-0.471123	4.10904	-0.291041	2.5384
NM_008606	Mmp11	matrix metallopeptidase 11	0.0165483	0.0554678	-4.05622	1.62887	-2.50577	1.00625
NM_008607	Mmp13	matrix metallopeptidase 13	0	1.33227e-15	8.03755	6.70629	4.96528	4.14288
NM_008608	Mmp14	matrix metallopeptidase 14 (membrane-inserted)	0.581861	1.243e-07	-0.345123	2.41128	-0.213203	1.48959
NM_008609	Mmp15	matrix metallopeptidase 15	7.46864e-07	0.927445	-3.21801	-0.0400042	-1.98796	-0.024713
NM_008610	Mmp2	matrix metallopeptidase 2	0.320971	0.0111842	-0.805199	1.59199	-0.49742	0.983467
NM_008615	Me1	malic enzyme 1, NADP(+)-dependent, cytosolic	0.0389437	7.40918e-12	-1.51696	-3.52203	-0.937118	-2.17577
NM_008620	Gbp4	guanylate binding protein 4	0	0	8.63204	5.22421	5.33253	3.22731
NM_008621	Mpp1	membrane protein, palmitoylated	0.498217	3.95883e-06	0.43981	2.18891	0.271697	1.35222
NM_008625	Mrc1	mannose receptor, C type 1	3.16579e-05	3.46816e-08	-2.5703	-2.41594	-1.58783	-1.49247
NM_008626	Mrc2	mannose receptor, C type 2	0.137539	0.023832	-1.38066	1.67149	-0.852918	1.03258
NM_008627	Meis3	Meis homeobox 3	0.289069	0.0195522	1.03052	1.9353	0.636617	1.19555
NM_008628	Msh2	mutS homolog 2 (E. coli)	0.0155894	0.453021	-1.7636	-0.413719	-1.08948	-0.255579
NM_008630	Mt2	metallothionein 2	2.94244e-07	0.000220889	6.72104	2.12145	4.15199	1.31055
NM_008638	Mthfd2	methylenetetrahydrofolate dehydrogenase (NAD+ dependent), methenyltetrahydrofolate cyclohydrolase	0.079579	2.23231e-05	1.22125	2.27347	0.754442	1.40446
NM_008639	Mtnr1a	melatonin receptor 1A	0.000340472	0.00154554	-6.06417	-3.17839	-3.7462	-1.96348
NM_008640	Laptm4a	lysosomal-associated protein transmembrane 4A	0.0202611	0.000751339	1.80997	1.61225	1.11813	0.995986
NM_008649	Mup5	major urinary protein 5	5.77316e-15	3.10959e-05	-11.2789	-17.1183	-6.96766	-10.575
NM_008651	Mybl1	myeloblastosis oncogene-like 1	4.11039e-08	6.04487e-05	4.5781	2.89622	2.82817	1.78917
NM_008654	Ppp1r15a	protein phosphatase 1, regulatory (inhibitor) subunit 15A	0.00032655	3.04193e-05	2.22012	1.89344	1.3715	1.16969
NM_008655	Gadd45b	growth arrest and DNA-damage-inducible 45 beta	0	3.70787e-10	7.15632	4.72348	4.42089	2.91798
NM_008659	Myo1c	myosin IC	0.177724	0.00248945	1.20749	1.96299	0.745941	1.21266
NM_008667	Nab1	Ngfi-A binding protein 1	0.0024299	0.013655	1.86221	1.02669	1.1504	0.634251
NM_008673	Nat1	N-acetyl transferase 1	0.0107509	0.202802	-2.58863	-1.05954	-1.59915	-0.654543
NM_008685	Nfe2	nuclear factor, erythroid derived 2	0.00421738	0.00124588	-3.10135	-3.4914	-1.91589	-2.15685
NM_008689	Nfkb1	nuclear factor of kappa light polypeptide gene enhancer in B cells 1, p105	1.94271e-08	0.0029637	3.49453	1.3001	2.15878	0.80315
NM_008690	Nfkbie	nuclear factor of kappa light polypeptide gene enhancer in B cells inhibitor, epsilon	0.00256452	0.000583264	2.28851	2.18548	1.41375	1.3501
NM_008719	Npas2	neuronal PAS domain protein 2	3.55629e-05	5.30013e-08	3.81507	4.18473	2.3568	2.58516
NM_008720	Npc1	Niemann Pick type C1	0.000785079	0.225778	-2.37843	0.606922	-1.4693	0.374932
NM_008721	Npdc1	neural proliferation, differentiation and control gene 1	0.0134487	8.00325e-05	1.71861	2.01135	1.06169	1.24253
NM_008732	Slc11a2	solute carrier family 11 (proton-coupled divalent metal ion transporters), member 2	0.021072	0.559633	3.91995	0.816827	2.42159	0.504603
NM_008737	Nrp1	neuropilin 1	0.762565	0.000147316	-0.187617	-1.6414	-0.115902	-1.01399
NM_008738	Nrtn	neurturin	0.0423432	0.0700375	-4.419	-2.84283	-2.72988	-1.75619
NM_008743	Nthl1	nth (endonuclease III)-like 1 (E.coli)	0.0201571	0.459378	-2.03372	-0.529861	-1.25635	-0.327327
NM_008745	Ntrk2	neurotrophic tyrosine kinase, receptor, type 2	0.000676195	0.0257658	-3.32242	-1.86477	-2.05246	-1.15198
NM_008748	Dusp8	dual specificity phosphatase 8	2.73609e-05	0.00036985	2.95322	2.10983	1.82438	1.30337
NM_008750	Nxn	nucleoredoxin	0.00477981	0.498498	-2.87442	0.506284	-1.7757	0.312762
NM_008759	Sebox	SEBOX homeobox	9.71279e-06	0.053333	4.0096	1.63826	2.47697	1.01205
NM_008764	Tnfrsf11b	tumor necrosis factor receptor superfamily, member 11b (osteoprotegerin)	7.19018e-05	1.04776e-07	2.94346	3.25913	1.81835	2.01336
NM_008768	Orm1	orosomucoid 1	0.0469269	0.00386521	2.28785	1.78016	1.41334	1.09971
NM_008769	Otc	ornithine transcarbamylase	0.959564	0.000259507	-0.0445995	-2.04278	-0.0275518	-1.26195
NM_008772	P2ry1	purinergic receptor P2Y, G-protein coupled 1	1.5017e-07	5.70788e-05	-4.41451	-2.77302	-2.72711	-1.71306
NM_008777	Pah	phenylalanine hydroxylase	0.588772	0.0106868	-0.612171	-2.00511	-0.378175	-1.23868
NM_008793	Pcsk4	proprotein convertase subtilisin/kexin type 4	1.09975e-10	3.20436e-05	-4.51411	-1.94171	-2.78864	-1.19951
NM_008795	Cdk18	cyclin-dependent kinase 18	0.00127324	0.861068	-1.92531	0.0743866	-1.18938	0.0459531
NM_008796	Pctp	phosphatidylcholine transfer protein	0.00318969	0.0815078	-1.95859	-0.839242	-1.20994	-0.51845
NM_008800	Pde1b	phosphodiesterase 1B, Ca2+-calmodulin dependent	0.0161077	0.667923	1.94469	0.30961	1.20135	0.191265
NM_008807	Tulp2	tubby-like protein 2	0.0769989	0.0261421	-2.98198	-3.57203	-1.84215	-2.20666
NM_008809	Pdgfrb	platelet derived growth factor receptor, beta polypeptide	0.18065	0.00206334	-1.03518	1.66391	-0.639493	1.0279
NM_008817	Peg3	paternally expressed 3	0.00139854	0.0342944	-2.99679	1.44675	-1.8513	0.893745
NM_008819	Pemt	phosphatidylethanolamine N-methyltransferase	0.242134	0.0012109	-0.907161	-1.77197	-0.560408	-1.09465
NM_008824	Pfkfb1	6-phosphofructo-2-kinase/fructose-2,6-biphosphatase 1	0.0133671	0.910514	-1.61086	-0.0511354	-0.995123	-0.0315894
NM_008825	Pfkfb2	6-phosphofructo-2-kinase/fructose-2,6-biphosphatase 2	0.00374615	0.0129971	2.19077	1.28282	1.35337	0.792476
NM_008830	Abcb4	ATP-binding cassette, sub-family B (MDR/TAP), member 4	0.00366836	0.701203	-2.00567	0.196372	-1.23902	0.121311
NM_008841	Pik3r2	phosphatidylinositol 3-kinase, regulatory subunit, polypeptide 2 (p85 beta)	0.000599394	0.0865092	-2.14292	-0.759518	-1.32381	-0.4692
NM_008842	Pim1	proviral integration site 1	7.64995e-07	0.0996866	3.10603	0.832232	1.91878	0.51412
NM_008847	Pip5k1a	phosphatidylinositol-4-phosphate 5-kinase, type 1 alpha	0.073418	0.00564644	1.24868	1.53103	0.771387	0.945808
NM_008853	Pja1	praja1, RING-H2 motif containing	0.04432	0.0279728	-1.52504	-1.28586	-0.942107	-0.794356
NM_008854	Prkaca	protein kinase, cAMP dependent, catalytic, alpha	0.00780064	0.665777	-1.55882	-0.182754	-0.962975	-0.112898
NM_008855	Prkcb	protein kinase C, beta	0.00554893	0.184133	-2.35039	-0.893418	-1.45198	-0.551918
NM_008857	Prkci	protein kinase C, iota	0.605449	8.2213e-06	-0.323527	2.0339	-0.199862	1.25646
NM_008859	Prkcq	protein kinase C, theta	0.000508343	0.0662897	2.91048	1.38079	1.79798	0.853
NM_008860	Prkcz	protein kinase C, zeta	1.30118e-05	0.00230555	-3.2	-1.63363	-1.97683	-1.00919
NM_008867	Pla2r1	phospholipase A2 receptor 1	0.00232432	0.11959	2.26567	0.994035	1.39964	0.614075
NM_008869	Pla2g4a	phospholipase A2, group IVA (cytosolic, calcium-dependent)	0.00775684	0.0159032	2.30546	1.82967	1.42422	1.1303
NM_008871	Serpine1	serine (or cysteine) peptidase inhibitor, clade E, member 1	0	1.11022e-15	9.67644	5.63141	5.97772	3.47886
NM_008872	Plat	plasminogen activator, tissue	0.135768	0	1.39123	7.55937	0.859448	4.66988
NM_008873	Plau	plasminogen activator, urokinase	0.00033584	3.92858e-08	2.99691	3.86867	1.85137	2.38991
NM_008880	Plscr2	phospholipid scramblase 2	0	3.16203e-10	6.10692	2.81198	3.77261	1.73713
NM_008881	Plxna1	plexin A1	0.0234526	0.000540915	1.47118	1.6638	0.908836	1.02783
NM_008882	Plxna2	plexin A2	8.85519e-05	0.585308	-2.48375	-0.249825	-1.53436	-0.154332
NM_008883	Plxna3	plexin A3	0.390334	0.0206479	0.817264	1.87348	0.504873	1.15736
NM_008884	Pml	promyelocytic leukemia	3.68249e-05	0.000117224	4.65712	2.2308	2.87698	1.3781
NM_008885	Pmp22	peripheral myelin protein 22	0.028244	0.530065	-1.76	0.387741	-1.08726	0.239531
NM_008886	Pms2	postmeiotic segregation increased 2 (S. cerevisiae)	0.0371943	0.137332	-1.86435	1.0644	-1.15172	0.657543
NM_008894	Pold2	polymerase (DNA directed), delta 2, regulatory subunit	0.344934	0.00249901	-0.719823	-1.87482	-0.444678	-1.15819
NM_008898	Por	P450 (cytochrome) oxidoreductase	0.0251412	0.387311	-1.61191	0.470335	-0.995773	0.290554
NM_008904	Ppargc1a	peroxisome proliferative activated receptor, gamma, coactivator 1 alpha	0.0123958	0.360422	-1.87254	0.689146	-1.15678	0.425727
NM_008905	Ppfibp2	PTPRF interacting protein, binding protein 2 (liprin beta 2)	1.67136e-06	0.802773	-3.25223	0.105507	-2.0091	0.065178
NM_008909	Ppl	periplakin	1.61489e-05	1.08198e-06	2.87563	2.18315	1.77645	1.34866
NM_008921	Prim1	DNA primase, p49 subunit	0.993841	0.0264982	-0.00708974	1.62591	-0.00437976	1.00442
NM_008927	Map2k1	mitogen-activated protein kinase kinase 1	3.52683e-07	7.34496e-05	3.6554	1.84379	2.25816	1.13902
NM_008934	Proc	protein C	0.0474755	0.0218349	-2.0196	-1.54003	-1.24763	-0.951371
NM_008937	Prox1	prospero-related homeobox 1	0.000135607	2.06437e-05	2.43711	2.05173	1.50555	1.26748
NM_008952	Pipox	pipecolic acid oxidase	0.132551	0.000483058	-1.06098	-1.73677	-0.655433	-1.07291
NM_008967	Ptgir	prostaglandin I receptor (IP)	0.0477437	0.000835148	2.27328	3.5027	1.40434	2.16383
NM_008968	Ptgis	prostaglandin I2 (prostacyclin) synthase	0.00473186	0.0971853	-2.82108	1.20152	-1.74275	0.742253
NM_008969	Ptgs1	prostaglandin-endoperoxide synthase 1	2.17553e-05	0.00506041	-3.00348	-1.38551	-1.85543	-0.855915
NM_008972	Ptma	prothymosin alpha	6.91987e-05	0.511334	2.4948	0.33293	1.54119	0.205671
NM_008976	Ptpn14	protein tyrosine phosphatase, non-receptor type 14	0.606476	0.0194292	0.433427	1.60362	0.267754	0.990655
NM_008977	Ptpn2	protein tyrosine phosphatase, non-receptor type 2	0.00695806	0.118043	2.3242	1.01635	1.4358	0.627859
NM_008991	Abcd3	ATP-binding cassette, sub-family D (ALD), member 3	0.0697783	0.00712617	-1.65506	-1.64876	-1.02243	-1.01854
NM_008992	Abcd4	ATP-binding cassette, sub-family D (ALD), member 4	0.0183768	0.718158	-1.74822	0.199225	-1.07998	0.123073
NM_009003	Rab4a	RAB4A, member RAS oncogene family	1.01302e-05	0.135713	-2.91736	-0.688361	-1.80223	-0.425242
NM_009005	Rab7	RAB7, member RAS oncogene family	0.00993934	0.0190971	1.61625	1.15499	0.998456	0.713507
NM_009006	Map4k2	mitogen-activated protein kinase kinase kinase kinase 2	0.00542929	0.170866	-2.20068	-0.848434	-1.35949	-0.524129
NM_009013	Rad51ap1	RAD51 associated protein 1	0.0639688	0.00433175	2.15456	2.97853	1.331	1.84002
NM_009014	Rad51b	RAD51 homolog B	0.564778	0.00460601	-0.533343	2.13708	-0.329478	1.3202
NM_009026	Rasd1	RAS, dexamethasone-induced 1	0.0139145	0.0225428	4.97407	4.37877	3.07278	2.70503
NM_009027	Rasgrf2	RAS protein-specific guanine nucleotide-releasing factor 2	0.013906	0.0200052	-4.19237	-3.09858	-2.58988	-1.91418
NM_009033	Rbmxl1	RNA binding motif protein, X linked-like-1	0.0160799	0.816549	1.88588	0.161796	1.16502	0.0999509
NM_009037	Rcn1	reticulocalbin 1	4.94405e-05	9.29258e-05	2.55879	1.95589	1.58072	1.20827
NM_009040	Rdh16	retinol dehydrogenase 16	0.0900936	9.70728e-11	-1.15168	-2.98982	-0.711459	-1.84699
NM_009044	Rel	reticuloendotheliosis oncogene	0.0178594	0.0418776	2.12863	1.61961	1.31498	1.00053
NM_009045	Rela	v-rel reticuloendotheliosis viral oncogene homolog A (avian)	0.00033699	0.542436	2.43892	0.259758	1.50667	0.160468
NM_009046	Relb	avian reticuloendotheliosis viral (v-rel) oncogene related B	3.65043e-09	1.66182e-05	4.26701	2.68055	2.63599	1.65594
NM_009047	Rem1	rad and gem related GTP binding protein 1	0.210998	0.00498732	-2.0715	2.86313	-1.27969	1.76873
NM_009056	Rfx2	regulatory factor X, 2 (influences HLA class II expression)	0.216349	0.0461748	-1.31755	-2.25429	-0.813932	-1.39261
NM_009060	Rgn	regucalcin	0.360109	2.35344e-05	-1.30284	-4.10815	-0.804842	-2.53785
NM_009061	Rgs2	regulator of G-protein signaling 2	0.0116659	0.00682983	1.80334	1.58697	1.11403	0.980364
NM_009068	Ripk1	receptor (TNFRSF)-interacting serine-threonine kinase 1	0.00140946	0.0357298	1.91613	0.87883	1.18371	0.542906
NM_009070	Rnps1	ribonucleic acid binding protein S1	0.273157	0.00238139	1.45399	3.46238	0.898215	2.13892
NM_009088	Polr1a	polymerase (RNA) I polypeptide A	0.47542	0.000194777	-0.444172	1.6485	-0.274392	1.01838
NM_009093	Rps29	ribosomal protein S29	0.0130228	0.00267961	-2.16485	-2.29006	-1.33736	-1.41471
NM_009097	Rps6ka1	ribosomal protein S6 kinase polypeptide 1	0.00129897	0.0103558	-2.11843	-1.21281	-1.30868	-0.749227
NM_009099	Trim30a	tripartite motif-containing 30A	0	0	8.13086	7.26003	5.02292	4.48496
NM_009104	Rrm2	ribonucleotide reductase M2	0.332982	0.00569972	-0.826588	1.72433	-0.510633	1.06522
NM_009114	S100a9	S100 calcium binding protein A9 (calgranulin B)	0.000748196	0.249217	2.81099	0.86507	1.73652	0.534406
NM_009117	Saa1	serum amyloid A 1	9.31033e-13	0	9.69401	8.31697	5.98857	5.13789
NM_009121	Sat1	spermidine/spermine N1-acetyl transferase 1	0.000459851	0.00908732	2.21817	1.10358	1.3703	0.68175
NM_009127	Scd1	stearoyl-Coenzyme A desaturase 1	0.820924	0.000146175	-0.772369	-7.89879	-0.477139	-4.87956
NM_009128	Scd2	stearoyl-Coenzyme A desaturase 2	0.646686	1.05334e-11	-0.357192	-3.67337	-0.220659	-2.26926
NM_009131	Clec11a	C-type lectin domain family 11, member a	0.124205	0.0258394	-1.34677	-1.82708	-0.831982	-1.1287
NM_009139	Ccl6	chemokine (C-C motif) ligand 6	0.172241	0.000594051	-0.980649	1.75384	-0.605806	1.08345
NM_009140	Cxcl2	chemokine (C-X-C motif) ligand 2	1.03004e-05	0.0109915	6.18282	3.52294	3.8195	2.17633
NM_009149	Glg1	golgi apparatus protein 1	0.935973	0.00291173	-0.0541158	1.51364	-0.0334306	0.935069
NM_009151	Selplg	selectin, platelet (p-selectin) ligand	0.0669896	0.0167287	1.40366	1.51798	0.867128	0.937748
NM_009153	Sema3b	sema domain, immunoglobulin domain (Ig), short basic domain, secreted, (semaphorin) 3B	0.0114974	0.0217826	-3.15757	2.20786	-1.95062	1.36393
NM_009156	Sepw1	selenoprotein W, muscle 1	0.016093	0.00032018	1.66042	1.61218	1.02574	0.99594
NM_009160	Sftpd	surfactant associated protein D	2.56455e-07	2.42359e-05	4.26996	3.0945	2.63781	1.91166
NM_009171	Shmt1	serine hydroxymethyltransferase 1 (soluble)	0.0206819	0.0652321	-1.56493	-0.9091	-0.966754	-0.561606
NM_009177	St3gal1	ST3 beta-galactoside alpha-2,3-sialyltransferase 1	0.0644139	3.12525e-05	1.24519	1.87018	0.769227	1.15532
NM_009179	St3gal2	ST3 beta-galactoside alpha-2,3-sialyltransferase 2	0.00364013	0.00325122	-2.48227	1.86364	-1.53345	1.15128
NM_009185	Stil	Scl/Tal1 interrupting locus	0.763117	0.00897595	0.345022	2.5714	0.213141	1.58851
NM_009195	Slc12a4	solute carrier family 12, member 4	0.456239	0.000769336	0.449545	1.50547	0.277711	0.930019
NM_009196	Slc16a1	solute carrier family 16 (monocarboxylic acid transporters), member 1	0.00351434	5.68788e-07	1.98933	2.18229	1.22893	1.34813
NM_009199	Slc1a1	solute carrier family 1 (neuronal/epithelial high affinity glutamate transporter, system Xag), member 1	0.000193017	0.0840879	3.61219	1.58623	2.23147	0.979909
NM_009201	Slc1a5	solute carrier family 1 (neutral amino acid transporter), member 5	0.504055	1.24774e-05	0.504952	2.54889	0.311939	1.5746
NM_009205	Slc3a1	solute carrier family 3, member 1	0.477813	0.00146092	0.530063	1.71626	0.327452	1.06024
NM_009212	Ighmbp2	immunoglobulin mu binding protein 2	0.109134	0.00868578	1.15325	1.51531	0.712432	0.936096
NM_009213	Smpd2	sphingomyelin phosphodiesterase 2, neutral	0.00241584	0.00127642	-1.86504	-1.44907	-1.15215	-0.895176
NM_009218	Sstr3	somatostatin receptor 3	0.676463	0.0128869	-1.67709	6.00461	-1.03604	3.70941
NM_009228	Snta1	syntrophin, acidic 1	0.0131287	0.848686	-1.53015	-0.0839959	-0.945266	-0.0518893
NM_009229	Sntb2	syntrophin, basic 2	0.0268367	0.00075619	1.71016	2.15098	1.05647	1.32879
NM_009230	Soat1	sterol O-acyltransferase 1	0.0569714	0.00197874	1.48239	1.9691	0.915762	1.21643
NM_009236	Sox18	SRY-box containing gene 18	2.24472e-10	0.00227582	-5.98193	-1.88882	-3.6954	-1.16684
NM_009245	Serpina1c	serine (or cysteine) peptidase inhibitor, clade A, member 1C	0.53748	0.00839944	-0.987696	-2.92877	-0.610159	-1.80928
NM_009247	Serpina1e	serine (or cysteine) peptidase inhibitor, clade A, member 1E	0.807016	4.29088e-09	-0.391207	-5.57917	-0.241672	-3.44659
NM_009250	Serpini1	serine (or cysteine) peptidase inhibitor, clade I, member 1	0.0151238	0.0329222	2.87377	2.39099	1.7753	1.47706
NM_009251	Serpina3g	serine (or cysteine) peptidase inhibitor, clade A, member 3G	4.88498e-15	3.84357e-11	7.31472	3.74503	4.51874	2.31353
NM_009252	Serpina3n	serine (or cysteine) peptidase inhibitor, clade A, member 3N	0.00624557	9.02348e-06	3.73514	2.65566	2.30742	1.64056
NM_009253	Serpina3m	serine (or cysteine) peptidase inhibitor, clade A, member 3M	0.1428	0.00211989	1.47601	2.06829	0.91182	1.27771
NM_009256	Serpinb9	serine (or cysteine) peptidase inhibitor, clade B, member 9	6.972e-07	0	3.09902	4.01366	1.91445	2.47948
NM_009259	Spn	sialophorin	0.606304	0.0447272	0.494996	1.67313	0.305789	1.03359
NM_009264	Sprr1a	small proline-rich protein 1A	2.91099e-05	0	3.04074	5.46596	1.87845	3.37665
NM_009266	Sephs2	selenophosphate synthetase 2	0.0451737	0.51507	-2.29307	-0.572805	-1.41657	-0.353856
NM_009270	Sqle	squalene epoxidase	0.00429151	0.00309404	2.01094	-1.30487	1.24228	-0.806095
NM_009272	Srm	spermidine synthase	0.011663	0.40053	-1.58279	0.375855	-0.977784	0.232188
NM_009281	Zfp143	zinc finger protein 143	0.000635773	0.0694929	2.27561	0.999869	1.40578	0.617679
NM_009283	Stat1	signal transducer and activator of transcription 1	7.70298e-05	9.24506e-09	7.18217	5.73056	4.43686	3.54011
NM_009285	Stc1	stanniocalcin 1	0.00119683	0.0745831	5.16419	2.8542	3.19023	1.76321
NM_009289	Slk	STE20-like kinase	0.740936	0.0332344	0.356355	1.67128	0.220142	1.03245
NM_009295	Stxbp1	syntaxin binding protein 1	4.52344e-08	0.0112576	4.67037	1.92215	2.88517	1.18743
NM_009298	Surf6	surfeit gene 6	0.510298	0.00100028	0.428901	1.61198	0.264958	0.995815
NM_009302	Swap70	SWA-70 protein	0.015427	0.737826	-1.66775	0.167664	-1.03027	0.103576
NM_009305	Syp	synaptophysin	0.0242596	0.348784	-2.61542	-0.843389	-1.6157	-0.521012
NM_009318	Tapbp	TAP binding protein	4.45851e-06	2.78101e-08	4.31757	2.59169	2.66722	1.60104
NM_009320	Slc6a6	solute carrier family 6 (neurotransmitter transporter, taurine), member 6	2.90914e-07	8.54396e-07	4.31224	2.18062	2.66393	1.3471
NM_009324	Tbx2	T-box 2	0.110184	0.000241598	1.16607	2.11181	0.72035	1.30459
NM_009325	Tbxa2r	thromboxane A2 receptor	0.000252702	0.906119	-4.67238	-0.0889727	-2.88641	-0.0549638
NM_009329	Zfp354a	zinc finger protein 354A	0.000710134	0.0177141	-3.07464	-1.69504	-1.89939	-1.04713
NM_009331	Tcf7	transcription factor 7, T cell specific	0.0024	0.190553	-2.22282	-0.716947	-1.37317	-0.442901
NM_009332	Tcf7l1	transcription factor 7 like 1 (T cell specific, HMG box)	0.0197494	0.498211	-1.96355	-0.445137	-1.213	-0.274988
NM_009338	Acat2	acetyl-Coenzyme A acetyltransferase 2	0.314711	3.13438e-12	-0.622518	-3.17065	-0.384567	-1.9587
NM_009343	Phf1	PHD finger protein 1	0.217932	5.93322e-06	-0.71902	-2.00291	-0.444182	-1.23732
NM_009344	Phlda1	pleckstrin homology-like domain, family A, member 1	0.000111889	0.00175319	-2.60201	-1.68473	-1.60742	-1.04076
NM_009349	Inmt	indolethylamine N-methyltransferase	0.884971	0	-0.158671	-6.14198	-0.0980206	-3.79427
NM_009354	Tert	telomerase reverse transcriptase	3.97238e-07	0.0330902	-4.18883	-1.20934	-2.58769	-0.747085
NM_009367	Tgfb2	transforming growth factor, beta 2	0.810128	0.000171461	-0.268873	3.27852	-0.166099	2.02534
NM_009372	Tgif1	TGFB-induced factor homeobox 1	0.0747104	0.0427555	3.80601	3.84866	2.3512	2.37755
NM_009373	Tgm2	transglutaminase 2, C polypeptide	0.00076604	3.77476e-14	2.91615	3.58205	1.80148	2.21285
NM_009376	Ift88	intraflagellar transport 88	0.000736569	0.188058	2.38037	0.78545	1.4705	0.48522
NM_009378	Thbd	thrombomodulin	0.000439534	1.41142e-10	2.42259	3.51208	1.49658	2.16962
NM_009381	Thrsp	thyroid hormone responsive	0.36946	2.61724e-12	-0.671397	-3.64417	-0.414762	-2.25122
NM_009382	Thy1	thymus cell antigen 1, theta	0.0401689	0.204007	-1.86045	0.922363	-1.14931	0.569799
NM_009386	Tjp1	tight junction protein 1	0.0306896	0.00240646	2.63491	2.81593	1.62774	1.73957
NM_009396	Tnfaip2	tumor necrosis factor, alpha-induced protein 2	0.00260733	2.99887e-05	1.8113	1.80657	1.11895	1.11603
NM_009397	Tnfaip3	tumor necrosis factor, alpha-induced protein 3	5.79231e-05	0.0105972	6.90019	3.49747	4.26266	2.1606
NM_009398	Tnfaip6	tumor necrosis factor alpha induced protein 6	5.21527e-06	6.85167e-05	6.7025	5.61307	4.14054	3.46753
NM_009399	Tnfrsf11a	tumor necrosis factor receptor superfamily, member 11a	0.0192682	0.007891	2.07255	2.0455	1.28034	1.26363
NM_009404	Tnfsf9	tumor necrosis factor (ligand) superfamily, member 9	0.216785	0.0300067	2.40988	3.98091	1.48873	2.45925
NM_009410	Top3a	topoisomerase (DNA) III alpha	0.0166506	0.235228	1.62872	0.663842	1.00616	0.410095
NM_009412	Tpd52	tumor protein D52	0.0416561	0.00115365	1.4233	1.82071	0.879261	1.12476
NM_009413	Tpd52l1	tumor protein D52-like 1	0.101275	0.0190913	-1.44102	-1.5018	-0.890202	-0.927755
NM_009421	Traf1	TNF receptor-associated factor 1	6.24735e-06	0.00893629	4.20835	2.27483	2.59975	1.4053
NM_009422	Traf2	TNF receptor-associated factor 2	0.00633536	0.0421073	1.65678	0.952396	1.02349	0.588352
NM_009425	Tnfsf10	tumor necrosis factor (ligand) superfamily, member 10	0	1.81297e-11	9.34928	3.80319	5.77561	2.34946
NM_009427	Tob1	transducer of ErbB-2.1	0.00161953	0.827824	-2.19394	-0.113216	-1.35533	-0.0699404
NM_009431	Ctr9	Ctr9, Paf1/RNA polymerase II complex component, homolog (S. cerevisiae)	8.41418e-05	7.38884e-05	2.37641	1.71204	1.46805	1.05763
NM_009450	Tubb2a	tubulin, beta 2A class IIA	0.00161129	8.65309e-09	2.27229	2.55078	1.40373	1.57577
NM_009455	Ube2e1	ubiquitin-conjugating enzyme E2E 1	0.000283491	0.15079	3.15051	1.10291	1.94626	0.681333
NM_009460	Sumo1	SMT3 suppressor of mif two 3 homolog 1 (yeast)	0.000175147	0.569854	2.3399	0.288903	1.4455	0.178473
NM_009467	Ugt2b5	UDP glucuronosyltransferase 2 family, polypeptide B5	0.18887	0.00759963	-1.43796	-1.93128	-0.888314	-1.19307
NM_009474	Uox	urate oxidase	0.323397	0.00510636	-1.68302	-3.19621	-1.0397	-1.97449
NM_009477	Upp1	uridine phosphorylase 1	0.034232	0.422534	7.58621	2.79963	4.68646	1.7295
NM_009480	Usf1	upstream transcription factor 1	5.78046e-08	0.044294	3.34164	0.946848	2.06433	0.584925
NM_009483	Kdm6a	lysine (K)-specific demethylase 6A	0.265112	0.000739257	0.695278	1.60592	0.429515	0.992071
NM_009484	Uty	ubiquitously transcribed tetratricopeptide repeat gene, Y chromosome	0.462068	3.82615e-07	0.558515	-12.1292	0.345028	-7.49296
NM_009499	Vasp	vasodilator-stimulated phosphoprotein	0.0240952	0.000317108	1.35849	1.62464	0.839218	1.00364
NM_009506	Vegfc	vascular endothelial growth factor C	0.0106648	0.0299756	1.84588	1.30422	1.14031	0.805698
NM_009512	Slc27a5	solute carrier family 27 (fatty acid transporter), member 5	0.859495	0.00460383	-0.197326	-1.95068	-0.1219	-1.20505
NM_009532	Xrcc1	X-ray repair complementing defective repair in Chinese hamster cells 1	0.0155516	0.671894	-1.75759	-0.230687	-1.08577	-0.142509
NM_009534	Yap1	yes-associated protein 1	0.00280578	0.412325	2.22601	0.420709	1.37514	0.259897
NM_009539	Zap70	zeta-chain (TCR) associated protein kinase	0.0159732	4.63892e-07	-1.50032	-2.40592	-0.926835	-1.48628
NM_009542	Zfp101	zinc finger protein 101	0.00845712	0.313877	-1.9762	-0.572886	-1.22082	-0.353906
NM_009543	Rnf103	ring finger protein 103	0.00123065	0.953304	-1.9059	-0.0255156	-1.17739	-0.0157625
NM_009544	Zfp105	zinc finger protein 105	0.802075	0.0152088	-0.232537	1.87765	-0.143652	1.15994
NM_009546	Trim25	tripartite motif-containing 25	3.02622e-06	7.46843e-08	4.06668	2.48543	2.51223	1.5354
NM_009555	Zfp40	zinc finger protein 40	0.0137841	0.0914957	-2.02796	1.03712	-1.25279	0.640689
NM_009558	Zfp51	zinc finger protein 51	0.23345	0.00425895	0.854909	1.63036	0.528129	1.00717
NM_009601	Chrnb1	cholinergic receptor, nicotinic, beta polypeptide 1 (muscle)	0.836959	0.000127831	0.208456	3.18986	0.128776	1.97057
NM_009603	Chrne	cholinergic receptor, nicotinic, epsilon polypeptide	0.0768966	0.0209614	-3.65836	-5.95634	-2.25999	-3.67959
NM_009605	Adipoq	adiponectin, C1Q and collagen domain containing	0.542948	0.00152895	-2.7989	7.32336	-1.72905	4.52408
NM_009609	Actg1	actin, gamma, cytoplasmic 1	0.0124258	0.212838	1.99365	0.842486	1.2316	0.520454
NM_009610	Actg2	actin, gamma 2, smooth muscle, enteric	0.608557	0.000923062	-0.927245	4.22146	-0.572815	2.60785
NM_009612	Acvrl1	activin A receptor, type II-like 1	0.91008	0.00489415	-0.0911215	1.78479	-0.0562912	1.10257
NM_009616	Adam19	a disintegrin and metallopeptidase domain 19 (meltrin beta)	0.0310811	0.961743	-1.8757	0.0340856	-1.15873	0.0210567
NM_009621	Adamts1	a disintegrin-like and metallopeptidase (reprolysin type) with thrombospondin type 1 motif, 1	1.38633e-07	2.19239e-07	3.34623	2.59897	2.06717	1.60554
NM_009622	Adcy1	adenylate cyclase 1	6.15064e-14	1.93179e-14	6.36286	5.38622	3.93072	3.32739
NM_009623	Adcy8	adenylate cyclase 8	0.514375	0.00706868	1.74453	6.15702	1.0777	3.80356
NM_009624	Adcy9	adenylate cyclase 9	0.00171137	0.544119	-2.2106	0.304296	-1.36562	0.187982
NM_009626	Adh7	alcohol dehydrogenase 7 (class IV), mu or sigma polypeptide	0.0467889	2.30212e-06	1.41288	2.68706	0.872819	1.65996
NM_009627	Adm	adrenomedullin	1.71115e-05	0.180244	3.68641	1.06234	2.27732	0.656272
NM_009630	Adora2a	adenosine A2a receptor	0.0938641	0.0255856	1.37352	1.54296	0.848505	0.953181
NM_009633	Adra2b	adrenergic receptor, alpha 2b	2.11484e-07	0.00212885	-8.9837	-1.98878	-5.54977	-1.22859
NM_009640	Angpt1	angiopoietin 1	9.89368e-07	0.116209	4.62398	1.45326	2.85651	0.897767
NM_009643	Ahnak	AHNAK nucleoprotein (desmoyokin)	0.196423	1.51971e-05	0.836758	2.15705	0.516916	1.33254
NM_009647	Ak4	adenylate kinase 4	4.16443e-05	1.09515e-05	-4.02697	-2.77324	-2.4877	-1.7132
NM_009649	Akap2	A kinase (PRKA) anchor protein 2	0.00652484	1	2.64094	0	1.63147	0
NM_009653	Alas2	aminolevulinic acid synthase 2, erythroid	0.308076	1.42331e-13	-1.0548	-5.72567	-0.651611	-3.53709
NM_009655	Alcam	activated leukocyte cell adhesion molecule	0.0172918	1.98896e-05	1.42481	1.78035	0.88019	1.09983
NM_009656	Aldh2	aldehyde dehydrogenase 2, mitochondrial	0.363781	0.00727233	-1.12331	-2.32548	-0.693936	-1.43659
NM_009657	Aldoc	aldolase C, fructose-bisphosphate	0.0924659	1.15159e-11	-1.06508	-3.60465	-0.657966	-2.22681
NM_009667	Ampd3	adenosine monophosphate deaminase 3	0.0406929	0.660281	-1.81342	0.309355	-1.12026	0.191107
NM_009671	Ankfy1	ankyrin repeat and FYVE domain containing 1	2.4678e-07	7.08519e-06	3.39272	1.88525	2.09589	1.16463
NM_009672	Anp32a	acidic (leucine-rich) nuclear phosphoprotein 32 family, member A	0.00365761	0.0320587	-1.75324	-0.945534	-1.08308	-0.584113
NM_009673	Anxa5	annexin A5	0.144342	2.8509e-11	0.953538	3.03323	0.589058	1.87381
NM_009676	Aox1	aldehyde oxidase 1	0.000533243	0.143676	-2.05737	-0.633715	-1.27096	-0.391484
NM_009684	Apaf1	apoptotic peptidase activating factor 1	1.09437e-06	0.00234493	4.47332	1.81478	2.76344	1.1211
NM_009688	Xiap	X-linked inhibitor of apoptosis	0.00285262	0.0521853	1.96932	0.826143	1.21657	0.510358
NM_009697	Nr2f2	nuclear receptor subfamily 2, group F, member 2	0.00291093	0.655555	-2.70819	-0.265203	-1.67301	-0.163832
NM_009698	Aprt	adenine phosphoribosyl transferase	0.00788188	0.441211	-1.57584	0.337244	-0.973491	0.208336
NM_009700	Aqp4	aquaporin 4	0.00652846	3.3713e-08	-2.1852	-4.70149	-1.34993	-2.90439
NM_009704	Areg	amphiregulin	0.279537	6.40999e-06	1.73088	6.22384	1.06927	3.84484
NM_009706	Arhgap5	Rho GTPase activating protein 5	0.00505345	0.0680169	1.69745	0.817974	1.04862	0.505312
NM_009708	Rnd2	Rho family GTPase 2	0.00807963	0.256395	-2.0872	-0.70201	-1.28939	-0.433674
NM_009721	Atp1b1	ATPase, Na+/K+ transporting, beta 1 polypeptide	0.0025424	0.182382	-1.86547	0.600519	-1.15241	0.370977
NM_009727	Atp8a1	ATPase, aminophospholipid transporter (APLT), class I, type 8A, member 1	7.48199e-06	0.725781	3.01656	0.205539	1.86351	0.126974
NM_009728	Atp10a	ATPase, class V, type 10A	0	3.29958e-13	10.9852	8.06467	6.78623	4.98203
NM_009729	Atp6v0c	ATPase, H+ transporting, lysosomal V0 subunit C	0.0544325	0.000283672	1.281	1.93086	0.791353	1.19281
NM_009730	Atrn	attractin	0.000568484	0.924979	-2.07555	0.041223	-1.28219	0.0254659
NM_009734	Azi1	5-azacytidine induced gene 1	0.000533929	0.199414	-2.99681	-0.872097	-1.85131	-0.538747
NM_009739	Bckdk	branched chain ketoacid dehydrogenase kinase	0.0119756	0.959593	-1.69045	0.0246928	-1.04429	0.0152542
[truncated: 3,191 more rows]

## Sheet: WT vs. KO (infected-uninfect)
WT vs. Sod1-/- (infected-uninfect)
[truncated: 6,195 more rows]
