# Supplementary material for: Superoxide Dismutase 1 Protects Hepatocytes from Type I Interferon-Driven Oxidative Damage
Source: Immunity. Author manuscript; Available in PMC 2015 Dec 4. (PMC4658338; doi:10.1016/j.immuni.2015.10.013)
Supplement: Table S2 — (related to Figure 1): K-means clustering of oxidation-reduction genes. List of K-means clustering of oxidation-reduction related genes derived from RNAseq of liver tissue of Sod1−/− and WT mice (Table S1) after infection with LCMV. [file NIHMS66224-supplement-Table_S2.xlsx]

## Sheet: Sheet1
Supplemental Table S2: K-means clustering of oxidation-reduction genes (log2-fold values)
Cluster 1	Gene	LCMV_16h	LCMV_42h
	Pgd.NM_001081274	1.57645	0.158784
	Cyb561.NM_007805	1.49446	0.50424
	Cybb.NM_007807	2.18063	0.779721
	Alox15.NM_009660	2.22263	0.824738
	Plod3.NM_011962	1.93991	0.24131
	Moxd1.NM_021509	1.74415	1.21344
	Nmral1.NM_026393	2.37206	0.80702
	Steap4.NM_054098	3.48866	0.613626
	Alox12.NM_007440	2.30285	1.58506
	Mthfd2.NM_008638	1.94775	0.479574
	Ch25h.NM_009890	4.60517	0.638889
	Cyp1b1.NM_009994	1.54036	0.0696057
	Lox.NM_010728	2.04915	0.252654
	Nos2.NM_010927	3.43871	1.19684
	P4ha1.NM_011030	1.64349	0.918138
	Ptgs2.NM_011198	4.94248	0.610903
	Xdh.NM_011723	2.61588	1.73676
	Hsd17b14.NM_025330	4.84231	-1.78666
	Steap1.NM_027399	3.57786	0.150591
	Akr1c21.NM_029901	2.78722	0.58867
	Akr1c20.NM_054080	2.17933	1.22426
	Aldh18a1.NM_153554	2.16031	0.365498
	Hephl1.NM_001164797	4.58926	-1.81723
	Sqle.NM_009270	1.10408	-0.883387
Cluster 2	Gene	LCMV_16h	LCMV_42h
	Bdh2.NM_001172055	-0.651033	-1.67549
	Cyp51.NM_020010	-0.378207	-2.39258
	Rdh11.NM_021557	-0.575853	-2.20506
	Fads1.NM_146094	-0.845954	-1.55317
	Scd4.NM_183216	-0.529057	-3.09807
	Cyp2c29.NM_007815	-0.648527	-1.40744
	Fasn.NM_007988	-0.531623	-2.01185
	Gapdh.NM_008084	-0.595797	-2.19227
	Hmgcr.NM_008255	-1.1227	-2.33079
	Uty.NM_009484	-0.196019	-1.15176
	Cyp4a10.NM_010011	-1.04617	-1.78734
	Gpd2.NM_010274	-0.183596	-1.70502
	Nsdhl.NM_010941	-0.456663	-2.19142
	Kdm5d.NM_011419	-0.380892	-1.17657
	Acox1.NM_015729	-0.857651	-1.50793
	Hao2.NM_019545	-1.51428	-2.24007
	Fads2.NM_019699	-1.72462	-2.12073
	Cyp2d40.NM_023623	-0.237221	-1.04342
	Sc4mol.NM_025436	-1.2309	-1.86368
	Tm7sf2.NM_028454	-0.648335	-1.80749
	Dpyd.NM_170778	-0.990809	-1.56753
	Cyp4a12b.NM_172306	-0.444669	-1.26642
	Sc5d.NM_172769	-0.953839	-2.18299
	Dhrs9.NM_175512	0.281386	-0.985547
	Me1.NM_008615	-1.62902	-1.85509
	Cyp2c54.NM_206537	-1.15792	-1.53323
Cluster 3	Gene	LCMV_16h	LCMV_42h
	Cyp2a22.NM_001101467	-2.06848	-1.4595
	Cmah.NM_001111110	-2.61082	-1.02225
	Cyp17a1.NM_007809	-2.95894	-1.0421
	Cyp2a5.NM_007812	-2.64444	-0.240657
	Dio1.NM_007860	-2.09721	-1.65391
	Cyp8b1.NM_010012	-3.00054	-0.309063
	Cyp3a41b.NM_001105159	-4.25159	-1.05304
	Cmah.NM_007717	-2.35637	-1.62779
	Cyp26a1.NM_007811	-2.12834	-1.31053
	Cyp7a1.NM_007824	-4.19766	-0.670905
	Hsd3b5.NM_008295	-2.93526	-0.402128
	Rdh16.NM_009040	-2.11265	-2.17465
	Scd2.NM_009128	-2.60062	-2.55285
	Cyp2b10.NM_009999	-3.21728	-0.00415594
	Kcnab3.NM_010599	-4.09525	-1.23758
	Nox4.NM_015760	-2.21281	-1.99136
	Tdo2.NM_019911	-3.31656	0.402277
	Fads3.NM_021890	-2.57172	-1.01307
	Aox3.NM_023617	-2.09227	-1.60732
	Gmpr.NM_025508	-3.62875	-1.06754
	Dhdh.NM_027903	-2.31549	-0.613484
	Rdh1.NM_080436	-4.04525	-1.46604
	Rdh9.NM_153133	-2.29718	-0.62933
	Txnrd3.NM_153162	-3.07852	-1.07909
	Hsd3b2.NM_153193	-3.32746	-0.118054
	Cyp4f39.NM_177307	-2.79574	-1.04531
	9130409I23Rik.NM_001033819	-2.41794	-0.263577
Cluster 4	Gene	LCMV_16h	LCMV_42h
	Aldh1a7.NM_011921	-1.21977	-0.166022
	Bbox1.NM_130452	-1.64852	-0.321283
	Pxdn.NM_181395	-1.43953	-0.335027
	Aass.NM_013930	-1.57021	-0.37756
	Adi1.NM_134052	-1.78918	-0.526475
	Fmo4.NM_144878	-1.59602	-0.178646
	Akr1d1.NM_145364	-1.71453	-0.0792568
	Acad11.NM_175324	-1.28392	-0.226294
	Akr1c19.NM_001013785	-1.8304	-0.556895
	Hsd3b7.NM_001040684	-1.92539	-0.179081
	Gapdhs.NM_008085	-1.75137	-0.551764
	Hsd17b2.NM_008290	-1.8919	-0.292608
	Ppargc1a.NM_008904	-1.89809	0.056897
	Ptgs1.NM_008969	-1.92873	-0.158078
	Cyp2c39.NM_010003	-2.31522	0.0145657
	Gpd1.NM_010271	-1.45963	-0.456988
	Prodh.NM_011172	-1.73975	-0.419466
	Adh4.NM_011996	-2.14729	-0.00180138
	Fmo2.NM_018881	-2.34608	0.288481
	Idh3a.NM_029573	-1.38961	-0.043998
	Hsd3b7.NM_133943	-2.02814	-0.302886
	Mthfd1.NM_138745	-1.21834	-0.166058
	Chdh.NM_172264	-2.02421	-0.465604
	Cyp3a44.NM_177380	-1.69962	0.139218
	Fads6.NM_178035	-2.22033	0.0893037
	Aldh8a1.NM_178713	-1.58618	0.169489
	Hsd3b3.NM_001012306	-1.79022	0.415598
	Dhtkd1.NM_001081131	-2.47997	-0.0404791
	Cyp3a59.NM_001105160	-2.1771	0.735802
	Fmo3.NM_008030	-1.90766	0.334696
	Por.NM_008898	-1.40913	0.157441
	Aox1.NM_009676	-1.37732	0.149588
	Sdr9c7.NM_027301	-1.6846	0.330262
	Cyp2u1.NM_027816	-1.28027	-0.0270666
	Pnpo.NM_134021	-1.15016	-0.0917225
	Oxnad1.NM_145460	-1.09589	-0.178522
	Aifm3.NM_175178	-1.11318	-0.154415
	Bckdha.NM_007533	-0.928643	-0.241707
	Cbr1.NM_007620	-1.17868	-0.0868214
	Cpox.NM_007757	-1.13342	-0.0933011
	Nqo1.NM_008706	-1.41166	0.264895
	Fmo1.NM_010231	-1.42742	0.551233
	Steap3.NM_133186	-1.14339	0.18202
	Rsad1.NM_001013381	-0.89758	-0.201196
	Cyp4b1.NM_007823	-0.970042	-0.0208325
	Aspdh.NM_026690	-0.793522	-0.0827538
	Cyp2c55.NM_028089	-1.34183	0.521567
	Egln3.NM_028133	-0.892757	-0.00825851
	Cyp4f15.NM_134127	-1.15096	0.444982
	Cyp4a32.NM_001100181	-0.983817	0.118518
	Gclm.NM_008129	-0.871157	0.133314
	Pycrl.NM_025412	-1.09415	0.341102
	Glrx.NM_053108	-0.849176	0.338796
	Fdxr.NM_007997	-0.952876	0.838975
	Ugdh.NM_009466	-0.949065	0.689415
	Slc37a2.NM_020258	-0.987617	1.30169
Cluster 5	Gene	LCMV_16h	LCMV_42h
	Sardh.NM_138665	-1.17482	-1.12982
	Maoa.NM_173740	-1.03305	-0.641157
	Cyp2r1.NM_177382	-0.63241	-0.839075
	Fdx1.NM_007996	-0.767493	-0.87257
	Hsd17b4.NM_008292	-0.932252	-0.829177
	Cryz.NM_009968	-0.922457	-0.812899
	Cyp1a2.NM_009993	-0.964372	-1.01488
	Cyp2c37.NM_010001	-1.31718	-1.57112
	Dhfr.NM_010049	-1.29902	-0.891262
	Hsd17b7.NM_010476	-1.03913	-1.24427
	Decr2.NM_011933	-1.23844	-0.720967
	Hsd17b6.NM_013786	-1.65323	-1.16464
	Cyp39a1.NM_018887	-1.58922	-1.46395
	Prodh2.NM_019546	-1.35946	-0.720719
	Ehhadh.NM_023737	-1.01742	-1.06323
	Akr7a5.NM_025337	-1.08731	-0.606169
	Kdsr.NM_027534	-1.06479	-0.711594
	Cyp2j9.NM_028979	-1.67086	-1.14851
	Cryl1.NM_030004	-1.68186	-1.06479
	Dhcr24.NM_053272	-1.36593	-0.711889
	Zadh2.NM_146090	-1.5382	-1.11748
	Sord.NM_146126	-1.54413	-1.07472
	Suox.NM_173733	-1.14989	-1.20034
	Srd5a1.NM_175283	-0.53368	-0.807436
	Cyp2c44.NM_001001446	-0.798914	-1.13988
	Uevld.NM_001040695	-1.1644	-0.78952
	Aldh3a2.NM_007437	-1.21821	-0.916141
	Cyp3a16.NM_007820	-1.40207	-1.40785
	Cyp4a14.NM_007822	-1.28542	-1.33684
	Pdha1.NM_008810	-0.721955	-1.13576
	Rrm2.NM_009104	-1.14479	-1.26437
	Uox.NM_009474	-1.69598	-1.39189
	Cyp2c38.NM_010002	-1.72986	-1.25488
	Sod1.NM_011434	-0.421409	-0.898305
	Cyp27a1.NM_024264	-0.574491	-0.982445
	Cyb5b.NM_025558	-1.50597	-1.5561
	Uqcr11.NM_025650	-0.652068	-1.08702
	Cyb5r1.NM_028057	-0.945252	-0.525234
	Pyroxd2.NM_029011	-0.765481	-0.937857
	Egln1.NM_053207	-0.983997	-0.437387
	Aldh5a1.NM_172532	-1.9989	-1.47369
	Pecr.NM_023523	-0.870956	-0.363206
	Bdh1.NM_175177	-1.35439	-0.545942
	Gpd1l.NM_175380	-1.47131	-0.614113
	L2hgdh.NM_145443	-1.80369	-0.746319
	Nqo2.NM_001163242	-1.83318	-0.775014
	Ido2.NM_145949	-1.74986	-0.630473
Cluster 6	Gene	LCMV_16h	LCMV_42h
	Cyp4f18.NM_024444	-0.748113	1.15017
	Akr1b10.NM_172398	-0.458253	1.0206
	Cyp2c67.NM_001024719	-0.0179541	1.04532
	Akr1b8.NM_008012	-0.0868842	1.1393
	Gpx3.NM_008161	0.143454	1.05997
	Cyp2a4.NM_009997	-0.967447	1.84721
	Rdh5.NM_134006	-0.109314	1.21587
	Aifm2.NM_001039194	0.231069	1.15378
	Sod3.NM_011435	0.514359	0.99597
	Aldh3b1.NM_026316	0.905295	1.42502
	Cyba.NM_007806	0.940837	1.55224
	Adh7.NM_009626	1.19659	1.61299
	Hmox1.NM_010442	0.862233	0.790312
	Txn1.NM_011660	1.03633	0.497141
	Cyp4f16.NM_024442	1.05535	1.80187
	Loxl4.NM_053083	1.22439	1.86112
	Kdm3b.NM_001081256	1.14147	0.368563
	Kdm4a.NM_001161823	1.17224	0.330001
	Mthfr.NM_010840	1.3585	1.30114
